# Supplementary material for: Proteomic Analysis of Rhizoctonia solani Identifies Infection-specific, Redox Associated Proteins and Insight into Adaptation to Different Plant Hosts
Source: Mol Cell Proteomics. 2016 Jan 25;15(4):1188–203. doi: 10.1074/mcp.M115.054502 (PMC4824849; doi:10.1074/mcp.M115.054502)
Supplement: Supplemental Data [file 10.1074_M115.054502_mcp.M115.054502-4.xlsx]

## Sheet: Categories for Figure 1A
Supplementary table S4: Proteins relating to categories in the Venn diagram in Figure 1A.
												Category numbers	1	2	3	4	5	6	7	8	9	10	11	12	13	14	15	16	17	18	19	20	21	22	23	24	25	26	27	28	29	30	31	32	33	34	35	36	37
	Category numbers relating to Venn diagram in Figure 1A												RSAG8_00168	RSAG8_00427	RSAG8_00084	RSAG8_01641	RSAG8_02576	RSAG8_13076	RSAG8_02404		RSAG8_00743	RSAG8_03932	RSAG8_02368	RSAG8_00262	RSAG8_01179	RSAG8_07127	RSAG8_09547			RSAG8_02119				RSAG8_04272	Scaffold_280_1052_12427_12732_-		Scaffold_182_698_27501_27980_+	RSAG8_03891	RSAG8_02302	RSAG8_01965		RSAG8_05941	RSAG8_02409		Scaffold_40_5736_138152_138559_-	Scaffold_110_3206_65932_66537_-		RSAG8_00047	RSAG8_00251
													RSAG8_00292	RSAG8_01039	RSAG8_01466	RSAG8_02341	RSAG8_02909	Scaffold_197_1396_45657_46004_-	RSAG8_03407		RSAG8_00970		Scaffold_324_344_16092_16412_+	RSAG8_01586	RSAG8_03143	Scaffold_54_1663_71262_71606_+				Scaffold_1_44193_193830_194039_-				RSAG8_04542	Scaffold_81_267_10421_10489_+		Scaffold_324_350_16355_16726_+	Scaffold_117_471_14835_15113_+	Scaffold_10_1726_78663_79583_+			Scaffold_7_7827_361251_361682_+	RSAG8_07318		Scaffold_45_4597_185787_185846_-	Scaffold_62_6696_16288_16596_-		RSAG8_00048	RSAG8_00271
													RSAG8_00615	RSAG8_01373	RSAG8_01538	RSAG8_02776	RSAG8_04212	Scaffold_205_251_15241_15714_+	Scaffold_12_2413_137178_137639_+		RSAG8_01776			RSAG8_06573	RSAG8_05012					Scaffold_104_3295_78290_78607_-				RSAG8_06778				Scaffold_51_749_34091_34234_+	Scaffold_22_221_9198_9419_+				RSAG8_10765		Scaffold_51_4815_150327_150800_-			RSAG8_00050	RSAG8_00563
													RSAG8_00630	RSAG8_01621	RSAG8_02387	RSAG8_02867	RSAG8_05661	Scaffold_305_200_17390_18142_+	Scaffold_280_1040_12924_13205_-		RSAG8_02081			Scaffold_35_8642_40773_40865_-	RSAG8_09538					Scaffold_104_3298_78100_78900_-				Scaffold_239_180_6616_6906_+				Scaffold_7_8716_415396_415914_+	Scaffold_244_489_20400_20642_+				RSAG8_12947		Scaffold_78_4499_70774_71181_-			RSAG8_00053	RSAG8_01287
													RSAG8_00650	RSAG8_01993	RSAG8_02724	RSAG8_03274	RSAG8_07377		Scaffold_81_261_10003_10203_+		RSAG8_03717			Scaffold_5_13820_647934_648155_+	RSAG8_10146					Scaffold_107_2940_89610_89732_-				Scaffold_38_5437_189609_189848_-				Scaffold_89_1313_55237_55593_+	Scaffold_318_137_5090_5431_+				RSAG8_13270					RSAG8_00060	RSAG8_01449
													RSAG8_00660	RSAG8_02429	RSAG8_02878	RSAG8_03396	RSAG8_07378				RSAG8_04135			Scaffold_54_1668_71518_71793_+	Scaffold_10_12050_298610_298753_-					Scaffold_121_749_30423_30704_+									Scaffold_41_2915_124323_124505_+				Scaffold_57_1085_55712_55879_+					RSAG8_00069	RSAG8_01877
													RSAG8_00797	RSAG8_02580	RSAG8_03046	RSAG8_04071	RSAG8_09373				RSAG8_04138			Scaffold_61_5506_97310_97501_-	Scaffold_66_4438_125954_126172_-					Scaffold_239_181_6311_6913_+									Scaffold_75_418_17005_17574_+									RSAG8_00094	RSAG8_02379
													RSAG8_00859	RSAG8_02653	RSAG8_03054	RSAG8_06148	Scaffold_58_2876_132842_133237_+				RSAG8_04827									Scaffold_27_3445_158042_158476_+																		RSAG8_00107	RSAG8_02764
													RSAG8_00893	RSAG8_03138	RSAG8_03928	RSAG8_06434	Scaffold_8_27139_72994_73251_-				RSAG8_05105									Scaffold_29_1536_76356_76724_+																		RSAG8_00118	RSAG8_03209
													RSAG8_00926	RSAG8_03671	RSAG8_04612	RSAG8_06741					RSAG8_05316									Scaffold_365_156_7443_7658_+																		RSAG8_00142	RSAG8_04165
													RSAG8_01052	RSAG8_04063	RSAG8_04721	RSAG8_06785					RSAG8_08714									Scaffold_59_5896_75827_76297_-																		RSAG8_00143	RSAG8_04714
													RSAG8_01515	RSAG8_05096	RSAG8_05199	RSAG8_08263					RSAG8_10322									Scaffold_8_1732_80663_81016_+																		RSAG8_00181	RSAG8_04739
													RSAG8_01891	RSAG8_05194	RSAG8_07104	RSAG8_09275					Scaffold_1_17288_866072_866350_+									Scaffold_88_4803_62986_63282_-																		RSAG8_00198	RSAG8_04907
													RSAG8_02089	RSAG8_05272	RSAG8_07496	RSAG8_09443					Scaffold_10_15477_137621_137716_-									Scaffold_9_4148_204938_205414_+																		RSAG8_00212	RSAG8_06121
													RSAG8_02110	RSAG8_05686	RSAG8_08364	RSAG8_09854					Scaffold_10_8447_402301_402462_+									Scaffold_9_4156_205375_205926_+																		RSAG8_00215	RSAG8_06915
													RSAG8_02146	RSAG8_06816	RSAG8_08836	RSAG8_10065					Scaffold_114_1516_68544_68921_+									Scaffold_9_4161_205701_206219_+																		RSAG8_00216	RSAG8_07628
													RSAG8_02174	RSAG8_06859	RSAG8_09095	RSAG8_10152					Scaffold_117_3695_42011_42625_-									Scaffold_475_165_1188_1505_-																		RSAG8_00236	RSAG8_08573
													RSAG8_02193	RSAG8_06889	RSAG8_12659	RSAG8_10281					Scaffold_127_2738_69295_69600_-																											RSAG8_00268	RSAG8_08672
													RSAG8_02504	RSAG8_06890	RSAG8_12870	RSAG8_10456					Scaffold_127_3291_41788_42063_-																											RSAG8_00280	RSAG8_09801
													RSAG8_02577	RSAG8_07426	RSAG8_13190	RSAG8_10706					Scaffold_155_1269_57104_57436_+																											RSAG8_00290	RSAG8_10647
													RSAG8_02584	RSAG8_07489		RSAG8_10945					Scaffold_17_11206_112819_113325_-																											RSAG8_00291	RSAG8_11319
													RSAG8_02705	RSAG8_07798		RSAG8_10967					Scaffold_181_1888_24038_24532_-																											RSAG8_00316	RSAG8_11660
													RSAG8_02873	RSAG8_08121		RSAG8_11272					Scaffold_19_8820_151831_152085_-																											RSAG8_00326	Scaffold_13_12478_183664_183879_-
													RSAG8_03079	RSAG8_08426		RSAG8_11915					Scaffold_2_19081_810911_811300_-																											RSAG8_00354	Scaffold_13_12481_183529_183660_-
													RSAG8_03119	RSAG8_08440		RSAG8_13185					Scaffold_21_11001_55248_55535_-																											RSAG8_00357	Scaffold_13_12486_183051_183533_-
													RSAG8_03176	RSAG8_08582		Scaffold_10_5180_227853_228419_+					Scaffold_22_8547_146374_146502_-																											RSAG8_00363	Scaffold_167_1352_55729_56034_+
													RSAG8_03428	RSAG8_08884		Scaffold_101_678_26003_26182_+					Scaffold_23_673_34904_35203_+																											RSAG8_00364	Scaffold_170_1391_60338_60640_+
													RSAG8_03605	RSAG8_09081		Scaffold_114_2012_89503_90822_+					Scaffold_258_137_7126_7584_+																											RSAG8_00376	Scaffold_179_719_28550_29071_+
													RSAG8_03709	RSAG8_09191		Scaffold_132_3693_8427_9362_-					Scaffold_266_200_7169_7555_+																											RSAG8_00445	Scaffold_2_2100_102879_103202_+
													RSAG8_03817	RSAG8_09756		Scaffold_142_181_7808_8503_+					Scaffold_27_6527_177405_177620_-																											RSAG8_00478	Scaffold_25_377_14093_14551_+
													RSAG8_04068	RSAG8_09761		Scaffold_15_7967_256991_257152_-					Scaffold_271_1047_13930_14139_-																											RSAG8_00482	Scaffold_31_8813_60342_60653_-
													RSAG8_04085	RSAG8_09986		Scaffold_154_2465_40346_40690_-					Scaffold_32_8160_89146_89286_-																											RSAG8_00523	Scaffold_42_8273_26660_26821_-
													RSAG8_04156	RSAG8_10218		Scaffold_165_636_23972_24259_+					Scaffold_35_9341_2293_2673_-																											RSAG8_00535	Scaffold_44_1679_66215_66646_+
													RSAG8_04327	RSAG8_10750		Scaffold_180_2766_8514_9164_-					Scaffold_43_9005_10631_11251_-																											RSAG8_00553
													RSAG8_04358	RSAG8_10907		Scaffold_183_1252_60715_61317_+					Scaffold_45_5438_146447_147124_-																											RSAG8_00565
													RSAG8_04488	RSAG8_11107		Scaffold_197_1383_46180_46476_-					Scaffold_45_6833_76250_76603_-																											RSAG8_00572
													RSAG8_04668	RSAG8_11255		Scaffold_204_375_17409_17657_+					Scaffold_46_6069_94455_94832_-																											RSAG8_00584
													RSAG8_04712	RSAG8_11264		Scaffold_205_243_14147_15250_+					Scaffold_5_4084_190138_190611_+																											RSAG8_00589
													RSAG8_04735	RSAG8_11363		Scaffold_212_758_31104_31442_+					Scaffold_52_6425_79592_79633_-																											RSAG8_00594
													RSAG8_05119	RSAG8_11486		Scaffold_29_8108_56043_56234_-					Scaffold_59_5147_109908_110363_-																											RSAG8_00600
													RSAG8_05276	RSAG8_11579		Scaffold_33_7880_99871_100482_-					Scaffold_59_5201_106488_107246_-																											RSAG8_00641
													RSAG8_05536	RSAG8_11633		Scaffold_4_13065_628274_628774_+					Scaffold_6_22060_310334_310870_-																											RSAG8_00665
													RSAG8_05542	RSAG8_11808		Scaffold_45_515_21087_21533_+					Scaffold_6_7384_356297_356473_+																											RSAG8_00675
													RSAG8_05547	RSAG8_12002		Scaffold_485_121_4142_4417_+					Scaffold_6_7389_356379_356846_+																											RSAG8_00694
													RSAG8_05599	RSAG8_12365		Scaffold_5_1684_71079_71417_+					Scaffold_61_5987_77284_77436_-																											RSAG8_00695
													RSAG8_05663	RSAG8_12866		Scaffold_5_1702_71770_72321_+					Scaffold_73_2587_110350_110748_+																											RSAG8_00705
													RSAG8_05693	RSAG8_13555		Scaffold_53_8010_29314_29508_-					Scaffold_76_3437_119207_119443_-																											RSAG8_00716
													RSAG8_05709	RSAG8_13595		Scaffold_67_5406_68637_68975_-					Scaffold_8_7673_352969_353562_+																											RSAG8_00729
													RSAG8_05993			Scaffold_96_3459_93980_94894_-					Scaffold_8_7675_353483_353701_+																											RSAG8_00736
													RSAG8_06433			Scaffold_96_3475_93279_94079_-					Scaffold_9_8254_417323_417616_+																											RSAG8_00738
													RSAG8_06440								Scaffold_93_2250_104085_104348_+																											RSAG8_00770
													RSAG8_06468																																			RSAG8_00776
													RSAG8_06476																																			RSAG8_00810
													RSAG8_06552																																			RSAG8_00818
													RSAG8_06568																																			RSAG8_00887
													RSAG8_06688																																			RSAG8_00911
													RSAG8_06917																																			RSAG8_00938
													RSAG8_06935																																			RSAG8_00950
													RSAG8_07005																																			RSAG8_00951
													RSAG8_07284																																			RSAG8_00974
													RSAG8_07374																																			RSAG8_00987
													RSAG8_07439																																			RSAG8_00988
													RSAG8_07547																																			RSAG8_00994
													RSAG8_07720																																			RSAG8_01015
													RSAG8_07950																																			RSAG8_01022
													RSAG8_08291																																			RSAG8_01038
													RSAG8_08535																																			RSAG8_01043
													RSAG8_08753																																			RSAG8_01068
													RSAG8_09177																																			RSAG8_01069
													RSAG8_09544																																			RSAG8_01104
													RSAG8_09852																																			RSAG8_01112
													RSAG8_09933																																			RSAG8_01133
													RSAG8_09937																																			RSAG8_01137
													RSAG8_09949																																			RSAG8_01145
													RSAG8_10097																																			RSAG8_01152
													RSAG8_10211																																			RSAG8_01156
													RSAG8_10602																																			RSAG8_01157
													RSAG8_10812																																			RSAG8_01180
													RSAG8_11054																																			RSAG8_01187
													RSAG8_11303																																			RSAG8_01208
													RSAG8_11529																																			RSAG8_01278
													RSAG8_11669																																			RSAG8_01292
													RSAG8_11827																																			RSAG8_01319
													RSAG8_11877																																			RSAG8_01356
													RSAG8_11912																																			RSAG8_01369
													RSAG8_12284																																			RSAG8_01380
													RSAG8_12757																																			RSAG8_01395
													RSAG8_12832																																			RSAG8_01397
													RSAG8_13017																																			RSAG8_01400
													RSAG8_13164																																			RSAG8_01426
													RSAG8_13611																																			RSAG8_01432
													Scaffold_10_15473_137821_138021_-																																			RSAG8_01433
													Scaffold_10_8433_401747_401998_+																																			RSAG8_01438
													Scaffold_107_1218_53005_53283_+																																			RSAG8_01456
													Scaffold_14_2525_127811_128020_+																																			RSAG8_01482
													Scaffold_24_1227_58269_58592_+																																			RSAG8_01498
													Scaffold_29_7501_87520_87975_-																																			RSAG8_01522
													Scaffold_31_4944_219297_219548_+																																			RSAG8_01547
													Scaffold_8_27144_72661_72981_-																																			RSAG8_01553
													Scaffold_91_1274_56343_56648_+																																			RSAG8_01559
																																																RSAG8_01615
																																																RSAG8_01629
																																																RSAG8_01639
																																																RSAG8_01661
																																																RSAG8_01662
																																																RSAG8_01713
																																																RSAG8_01717
																																																RSAG8_01727
																																																RSAG8_01741
																																																RSAG8_01752
																																																RSAG8_01754
																																																RSAG8_01771
																																																RSAG8_01826
																																																RSAG8_01836
																																																RSAG8_01880
																																																RSAG8_01881
																																																RSAG8_01889
																																																RSAG8_01898
																																																RSAG8_01952
																																																RSAG8_02003
																																																RSAG8_02007
																																																RSAG8_02013
																																																RSAG8_02054
																																																RSAG8_02077
																																																RSAG8_02112
																																																RSAG8_02117
																																																RSAG8_02128
																																																RSAG8_02165
																																																RSAG8_02203
																																																RSAG8_02205
																																																RSAG8_02249
																																																RSAG8_02292
																																																RSAG8_02320
																																																RSAG8_02328
																																																RSAG8_02333
																																																RSAG8_02339
																																																RSAG8_02342
																																																RSAG8_02357
																																																RSAG8_02424
																																																RSAG8_02463
																																																RSAG8_02476
																																																RSAG8_02549
																																																RSAG8_02551
																																																RSAG8_02556
																																																RSAG8_02573
																																																RSAG8_02579
																																																RSAG8_02583
																																																RSAG8_02586
																																																RSAG8_02597
																																																RSAG8_02637
																																																RSAG8_02669
																																																RSAG8_02731
																																																RSAG8_02746
																																																RSAG8_02759
																																																RSAG8_02784
																																																RSAG8_02808
																																																RSAG8_02811
																																																RSAG8_02834
																																																RSAG8_02876
																																																RSAG8_02893
																																																RSAG8_02896
																																																RSAG8_02923
																																																RSAG8_03057
																																																RSAG8_03061
																																																RSAG8_03074
																																																RSAG8_03075
																																																RSAG8_03076
																																																RSAG8_03081
																																																RSAG8_03090
																																																RSAG8_03092
																																																RSAG8_03110
																																																RSAG8_03131
																																																RSAG8_03151
																																																RSAG8_03269
																																																RSAG8_03284
																																																RSAG8_03292
																																																RSAG8_03293
																																																RSAG8_03313
																																																RSAG8_03338
																																																RSAG8_03369
																																																RSAG8_03375
																																																RSAG8_03382
																																																RSAG8_03446
																																																RSAG8_03448
																																																RSAG8_03451
																																																RSAG8_03453
																																																RSAG8_03477
																																																RSAG8_03487
																																																RSAG8_03493
																																																RSAG8_03582
																																																RSAG8_03598
																																																RSAG8_03618
																																																RSAG8_03625
																																																RSAG8_03645
																																																RSAG8_03711
																																																RSAG8_03834
																																																RSAG8_03858
																																																RSAG8_03886
																																																RSAG8_03901
																																																RSAG8_04058
																																																RSAG8_04062
																																																RSAG8_04072
																																																RSAG8_04136
																																																RSAG8_04194
																																																RSAG8_04199
																																																RSAG8_04207
																																																RSAG8_04297
																																																RSAG8_04316
																																																RSAG8_04375
																																																RSAG8_04421
																																																RSAG8_04436
																																																RSAG8_04443
																																																RSAG8_04449
																																																RSAG8_04455
																																																RSAG8_04485
																																																RSAG8_04513
																																																RSAG8_04546
																																																RSAG8_04556
																																																RSAG8_04629
																																																RSAG8_04645
																																																RSAG8_04670
																																																RSAG8_04704
																																																RSAG8_04748
																																																RSAG8_04774
																																																RSAG8_04792
																																																RSAG8_04851
																																																RSAG8_04899
																																																RSAG8_04917
																																																RSAG8_04933
																																																RSAG8_04983
																																																RSAG8_05008
																																																RSAG8_05029
																																																RSAG8_05033
																																																RSAG8_05068
																																																RSAG8_05079
																																																RSAG8_05082
																																																RSAG8_05128
																																																RSAG8_05129
																																																RSAG8_05202
																																																RSAG8_05258
																																																RSAG8_05308
																																																RSAG8_05314
																																																RSAG8_05324
																																																RSAG8_05338
																																																RSAG8_05347
																																																RSAG8_05349
																																																RSAG8_05401
																																																RSAG8_05407
																																																RSAG8_05447
																																																RSAG8_05451
																																																RSAG8_05485
																																																RSAG8_05510
																																																RSAG8_05515
																																																RSAG8_05524
																																																RSAG8_05549
																																																RSAG8_05564
																																																RSAG8_05604
																																																RSAG8_05664
																																																RSAG8_05711
																																																RSAG8_05720
																																																RSAG8_05769
																																																RSAG8_05815
																																																RSAG8_05833
																																																RSAG8_05849
																																																RSAG8_05877
																																																RSAG8_05906
																																																RSAG8_05912
																																																RSAG8_05933
																																																RSAG8_06032
																																																RSAG8_06047
																																																RSAG8_06048
																																																RSAG8_06058
																																																RSAG8_06059
																																																RSAG8_06072
																																																RSAG8_06073
																																																RSAG8_06075
																																																RSAG8_06098
																																																RSAG8_06150
																																																RSAG8_06209
																																																RSAG8_06296
																																																RSAG8_06326
																																																RSAG8_06416
																																																RSAG8_06417
																																																RSAG8_06427
																																																RSAG8_06448
																																																RSAG8_06470
																																																RSAG8_06480
																																																RSAG8_06487
																																																RSAG8_06491
																																																RSAG8_06530
																																																RSAG8_06548
																																																RSAG8_06575
																																																RSAG8_06601
																																																RSAG8_06603
																																																RSAG8_06647
																																																RSAG8_06650
																																																RSAG8_06684
																																																RSAG8_06726
																																																RSAG8_06771
																																																RSAG8_06807
																																																RSAG8_06947
																																																RSAG8_06958
																																																RSAG8_06964
																																																RSAG8_07016
																																																RSAG8_07047
																																																RSAG8_07049
																																																RSAG8_07079
																																																RSAG8_07096
																																																RSAG8_07119
																																																RSAG8_07341
																																																RSAG8_07376
																																																RSAG8_07399
																																																RSAG8_07404
																																																RSAG8_07446
																																																RSAG8_07451
																																																RSAG8_07453
																																																RSAG8_07481
																																																RSAG8_07497
																																																RSAG8_07498
																																																RSAG8_07549
																																																RSAG8_07572
																																																RSAG8_07586
																																																RSAG8_07626
																																																RSAG8_07693
																																																RSAG8_07722
																																																RSAG8_07741
																																																RSAG8_07749
																																																RSAG8_07767
																																																RSAG8_07824
																																																RSAG8_07850
																																																RSAG8_07875
																																																RSAG8_07909
																																																RSAG8_07925
																																																RSAG8_07942
																																																RSAG8_07949
																																																RSAG8_07994
																																																RSAG8_08006
																																																RSAG8_08068
																																																RSAG8_08086
																																																RSAG8_08100
																																																RSAG8_08147
																																																RSAG8_08158
																																																RSAG8_08160
																																																RSAG8_08288
																																																RSAG8_08294
																																																RSAG8_08316
																																																RSAG8_08406
																																																RSAG8_08572
																																																RSAG8_08588
																																																RSAG8_08608
																																																RSAG8_08610
																																																RSAG8_08662
																																																RSAG8_08666
																																																RSAG8_08697
																																																RSAG8_08700
																																																RSAG8_08711
																																																RSAG8_08759
																																																RSAG8_08832
																																																RSAG8_08857
																																																RSAG8_08908
																																																RSAG8_08985
																																																RSAG8_08997
																																																RSAG8_08998
																																																RSAG8_09088
																																																RSAG8_09128
																																																RSAG8_09185
																																																RSAG8_09207
																																																RSAG8_09256
																																																RSAG8_09264
																																																RSAG8_09274
																																																RSAG8_09319
																																																RSAG8_09339
																																																RSAG8_09371
																																																RSAG8_09459
																																																RSAG8_09473
																																																RSAG8_09556
																																																RSAG8_09672
																																																RSAG8_09706
																																																RSAG8_09774
																																																RSAG8_09792
																																																RSAG8_09809
																																																RSAG8_09863
																																																RSAG8_09864
																																																RSAG8_09877
																																																RSAG8_09956
																																																RSAG8_09997
																																																RSAG8_10002
																																																RSAG8_10102
																																																RSAG8_10103
																																																RSAG8_10122
																																																RSAG8_10137
																																																RSAG8_10147
																																																RSAG8_10153
																																																RSAG8_10251
																																																RSAG8_10261
																																																RSAG8_10262
																																																RSAG8_10270
																																																RSAG8_10273
																																																RSAG8_10278
																																																RSAG8_10284
																																																RSAG8_10291
																																																RSAG8_10303
																																																RSAG8_10309
																																																RSAG8_10310
																																																RSAG8_10329
																																																RSAG8_10342
																																																RSAG8_10396
																																																RSAG8_10401
																																																RSAG8_10403
																																																RSAG8_10404
																																																RSAG8_10415
																																																RSAG8_10417
																																																RSAG8_10419
																																																RSAG8_10477
																																																RSAG8_10509
																																																RSAG8_10533
																																																RSAG8_10551
																																																RSAG8_10559
																																																RSAG8_10574
																																																RSAG8_10641
																																																RSAG8_10648
																																																RSAG8_10663
																																																RSAG8_10711
																																																RSAG8_10770
																																																RSAG8_10774
																																																RSAG8_10790
																																																RSAG8_10828
																																																RSAG8_10947
																																																RSAG8_11021
																																																RSAG8_11038
																																																RSAG8_11070
																																																RSAG8_11104
																																																RSAG8_11197
																																																RSAG8_11198
																																																RSAG8_11287
																																																RSAG8_11302
																																																RSAG8_11320
																																																RSAG8_11341
																																																RSAG8_11348
																																																RSAG8_11394
																																																RSAG8_11508
																																																RSAG8_11510
																																																RSAG8_11524
																																																RSAG8_11603
																																																RSAG8_11604
																																																RSAG8_11613
																																																RSAG8_11647
																																																RSAG8_11803
																																																RSAG8_11811
																																																RSAG8_11826
																																																RSAG8_11914
																																																RSAG8_11969
																																																RSAG8_11974
																																																RSAG8_12046
																																																RSAG8_12087
																																																RSAG8_12091
																																																RSAG8_12125
																																																RSAG8_12152
																																																RSAG8_12234
																																																RSAG8_12288
																																																RSAG8_12305
																																																RSAG8_12355
																																																RSAG8_12356
																																																RSAG8_12387
																																																RSAG8_12405
																																																RSAG8_12411
																																																RSAG8_12414
																																																RSAG8_12432
																																																RSAG8_12519
																																																RSAG8_12653
																																																RSAG8_12661
																																																RSAG8_12722
																																																RSAG8_12731
																																																RSAG8_12737
																																																RSAG8_12739
																																																RSAG8_12759
																																																RSAG8_12761
																																																RSAG8_12833
																																																RSAG8_12915
																																																RSAG8_12948
																																																RSAG8_13015
																																																RSAG8_13044
																																																RSAG8_13209
																																																RSAG8_13246
																																																RSAG8_13313
																																																RSAG8_13348
																																																RSAG8_13383
																																																RSAG8_13432
																																																RSAG8_13587
																																																RSAG8_13613
																																																RSAG8_13749
																																																Scaffold_1_13162_666343_666669_+
																																																Scaffold_1_13187_667482_667772_+
																																																Scaffold_1_16737_834048_834503_+
																																																Scaffold_1_16751_834524_835834_+
																																																Scaffold_1_16905_841166_842122_+
																																																Scaffold_1_1929_103155_103493_+
																																																Scaffold_1_2098_109704_110063_+
																																																Scaffold_1_21048_1039102_1039458_+
																																																Scaffold_1_22813_1125252_1126190_+
																																																Scaffold_1_2484_132782_133195_+
																																																Scaffold_1_2853_151783_152229_+
																																																Scaffold_1_32207_773686_773970_-
																																																Scaffold_1_33537_712897_713259_-
																																																Scaffold_1_33542_712672_712893_-
																																																Scaffold_1_33556_712001_712252_-
																																																Scaffold_1_33631_708614_709399_-
																																																Scaffold_1_33642_708059_708523_-
																																																Scaffold_1_34035_690098_690751_-
																																																Scaffold_1_34051_689472_689813_-
																																																Scaffold_1_34179_683183_683749_-
																																																Scaffold_1_34198_682398_682862_-
																																																Scaffold_1_34412_674256_674591_-
																																																Scaffold_1_36207_583450_583995_-
																																																Scaffold_1_37009_543528_543716_-
																																																Scaffold_1_37025_542849_543109_-
																																																Scaffold_1_37319_522753_523025_-
																																																Scaffold_1_37330_522167_522769_-
																																																Scaffold_1_43068_246156_246554_-
																																																Scaffold_1_46020_102190_102354_-
																																																Scaffold_1_46029_101747_102163_-
																																																Scaffold_1_5702_285384_286019_+
																																																Scaffold_10_12782_263534_264067_-
																																																Scaffold_10_12805_262262_262657_-
																																																Scaffold_10_12815_261798_262382_-
																																																Scaffold_10_13140_243972_244415_-
																																																Scaffold_10_13153_243355_243732_-
																																																Scaffold_10_13841_210076_210555_-
																																																Scaffold_10_13845_209858_210121_-
																																																Scaffold_10_14543_178392_178856_-
																																																Scaffold_10_14548_178204_178404_-
																																																Scaffold_10_14770_168941_169651_-
																																																Scaffold_10_14924_162532_162888_-
																																																Scaffold_10_15679_128527_129165_-
																																																Scaffold_10_16369_93501_93866_-
																																																Scaffold_10_2652_118393_118923_+
																																																Scaffold_10_2896_130166_130756_+
																																																Scaffold_10_2907_130971_131225_+
																																																Scaffold_10_3187_142231_142359_+
																																																Scaffold_10_3735_165013_165393_+
																																																Scaffold_100_2786_112750_112974_-
																																																Scaffold_101_4146_48490_48924_-
																																																Scaffold_102_1034_55883_56137_+
																																																Scaffold_102_1041_56141_56521_+
																																																Scaffold_102_1057_56840_57145_+
																																																Scaffold_102_1063_57165_57554_+
																																																Scaffold_105_2570_108052_108372_+
																																																Scaffold_105_3147_88788_89270_-
																																																Scaffold_107_2492_107121_107318_+
																																																Scaffold_109_2216_102978_104510_+
																																																Scaffold_11_10563_367024_367281_-
																																																Scaffold_11_10588_365935_366378_-
																																																Scaffold_11_10708_360587_360838_-
																																																Scaffold_11_10916_352121_352357_-
																																																Scaffold_110_2115_91402_91836_+
																																																Scaffold_110_2471_102404_102913_-
																																																Scaffold_110_2481_102097_102348_-
																																																Scaffold_111_4547_20983_21489_-
																																																Scaffold_111_4567_19925_20167_-
																																																Scaffold_113_2324_95096_95257_+
																																																Scaffold_113_2335_95506_95865_+
																																																Scaffold_113_2372_97337_97573_+
																																																Scaffold_113_4265_29937_30368_-
																																																Scaffold_114_2924_71293_71535_-
																																																Scaffold_118_1253_62693_63421_+
																																																Scaffold_118_1256_63400_63585_+
																																																Scaffold_118_298_14885_15346_+
																																																Scaffold_118_3541_37297_37692_-
																																																Scaffold_118_3561_35989_37008_-
																																																Scaffold_119_2018_91392_91568_+
																																																Scaffold_119_2039_92144_92404_+
																																																Scaffold_119_587_26453_27358_+
																																																Scaffold_119_965_44155_44250_+
																																																Scaffold_12_14758_75289_76236_-
																																																Scaffold_12_15254_48263_48811_-
																																																Scaffold_12_15261_47943_48293_-
																																																Scaffold_12_2608_153182_153511_+
																																																Scaffold_12_4590_245224_245574_+
																																																Scaffold_12_4642_248652_249017_+
																																																Scaffold_12_6149_314078_314362_+
																																																Scaffold_12_6162_314677_314808_+
																																																Scaffold_12_6808_339711_340040_+
																																																Scaffold_12_8712_358667_358825_-
																																																Scaffold_121_3450_40962_41453_-
																																																Scaffold_122_2681_64322_64840_-
																																																Scaffold_122_952_44319_44723_+
																																																Scaffold_124_2400_68176_68313_-
																																																Scaffold_124_2407_67816_68049_-
																																																Scaffold_124_549_28165_28401_+
																																																Scaffold_125_2321_86152_86460_-
																																																Scaffold_125_2354_84759_85658_-
																																																Scaffold_125_2379_83553_83975_-
																																																Scaffold_125_2413_82208_82588_-
																																																Scaffold_126_1067_52603_53700_+
																																																Scaffold_127_184_6189_7229_+
																																																Scaffold_129_3722_31222_31758_-
																																																Scaffold_129_3724_31127_31393_-
																																																Scaffold_129_4025_19039_19206_-
																																																Scaffold_129_4043_18333_18662_-
																																																Scaffold_13_5556_241872_242507_+
																																																Scaffold_13_7245_317806_318060_+
																																																Scaffold_13_9789_305959_306333_-
																																																Scaffold_135_3843_319_726_-
																																																Scaffold_137_2864_24147_24698_-
																																																Scaffold_137_2877_23560_23988_-
																																																Scaffold_139_3169_34962_35234_-
																																																Scaffold_139_3198_33381_33755_-
																																																Scaffold_139_3199_33335_33541_-
																																																Scaffold_14_1491_79259_79837_+
																																																Scaffold_142_335_16610_16990_+
																																																Scaffold_146_1493_65306_65794_+
																																																Scaffold_146_1500_65730_66077_+
																																																Scaffold_148_3267_72_584_-
																																																Scaffold_15_11427_88606_89361_-
																																																Scaffold_15_11434_88023_88571_-
																																																Scaffold_15_11444_87527_88081_-
																																																Scaffold_15_4643_195215_195853_+
																																																Scaffold_15_4648_195808_196200_+
																																																Scaffold_15_4654_196314_196685_+
																																																Scaffold_15_8281_236155_236568_-
																																																Scaffold_154_2423_42134_42418_-
																																																Scaffold_154_2484_39504_39839_-
																																																Scaffold_159_164_5574_6113_+
																																																Scaffold_159_171_5938_6501_+
																																																Scaffold_159_181_6491_6949_+
																																																Scaffold_16_4413_198303_198863_+
																																																Scaffold_165_1434_68589_68810_+
																																																Scaffold_17_1485_63091_63369_+
																																																Scaffold_17_1648_68389_69129_+
																																																Scaffold_17_5645_240307_241038_+
																																																Scaffold_17_5664_241671_242093_+
																																																Scaffold_17_5946_258126_258539_+
																																																Scaffold_170_3097_2921_3226_-
																																																Scaffold_170_3150_596_1018_-
																																																Scaffold_170_678_29255_29698_+
																																																Scaffold_170_684_29697_30182_+
																																																Scaffold_174_71_6119_6523_+
																																																Scaffold_179_849_35196_35357_+
																																																Scaffold_18_1058_46265_46498_+
																																																Scaffold_18_2547_109330_109827_+
																																																Scaffold_18_2568_110248_110610_+
																																																Scaffold_18_2571_110594_110875_+
																																																Scaffold_18_2577_110643_111047_+
																																																Scaffold_18_2672_114467_114637_+
																																																Scaffold_18_8448_175243_175563_-
																																																Scaffold_181_1401_50585_50770_-
																																																Scaffold_183_94_4847_5611_+
																																																Scaffold_188_26_821_1156_+
																																																Scaffold_188_992_40094_40654_+
																																																Scaffold_188_994_40591_40758_+
																																																Scaffold_19_9331_132995_133519_-
																																																Scaffold_19_9337_132788_132952_-
																																																Scaffold_19_9342_132226_132942_-
																																																Scaffold_192_1860_39303_40358_-
																																																Scaffold_192_920_36780_37010_+
																																																Scaffold_194_1652_30070_30624_-
																																																Scaffold_194_855_42183_42704_+
																																																Scaffold_195_1245_53370_53567_+
																																																Scaffold_2_10585_512988_513374_+
																																																Scaffold_2_10589_513378_513662_+
																																																Scaffold_2_10615_514455_514766_+
																																																Scaffold_2_10641_515296_516087_+
																																																Scaffold_2_11667_565692_566240_+
																																																Scaffold_2_13247_642070_643797_+
																																																Scaffold_2_16286_792729_793208_+
																																																Scaffold_2_17506_847508_848395_+
																																																Scaffold_2_17513_848433_848624_+
																																																Scaffold_2_26036_480155_481339_-
																																																Scaffold_2_28105_381714_382322_-
																																																Scaffold_2_29516_318233_318907_-
																																																Scaffold_2_29686_311414_311806_-
																																																Scaffold_2_29691_311089_311499_-
																																																Scaffold_2_29710_310235_310576_-
																																																Scaffold_2_32659_164308_164904_-
																																																Scaffold_2_33078_141565_142395_-
																																																Scaffold_2_33079_141343_141561_-
																																																Scaffold_2_33088_140715_141605_-
																																																Scaffold_2_33511_119049_119531_-
																																																Scaffold_2_34253_86698_87081_-
																																																Scaffold_2_6964_342414_342686_+
																																																Scaffold_2_6977_343045_343212_+
																																																Scaffold_2_6983_343122_343514_+
																																																Scaffold_2_8288_404738_405160_+
																																																Scaffold_2_8316_405899_406513_+
																																																Scaffold_2_8389_408966_409445_+
																																																Scaffold_2_9421_461581_461871_+
																																																Scaffold_20_2069_98887_99600_+
																																																Scaffold_20_2081_99186_100643_+
																																																Scaffold_20_3436_164179_164508_+
																																																Scaffold_20_3450_164348_165250_+
																																																Scaffold_20_4011_191992_192306_+
																																																Scaffold_20_4233_204180_204551_+
																																																Scaffold_20_5283_259637_260782_+
																																																Scaffold_20_7594_176939_177220_-
																																																Scaffold_205_751_36258_37034_+
																																																Scaffold_208_323_13561_13968_+
																																																Scaffold_21_1162_48924_49511_+
																																																Scaffold_21_1450_62814_62927_+
																																																Scaffold_21_1470_63184_63624_+
																																																Scaffold_212_195_6995_7525_+
																																																Scaffold_212_750_30578_31018_+
																																																Scaffold_213_719_31444_31668_+
																																																Scaffold_217_1303_27374_27853_-
																																																Scaffold_217_563_24859_25452_+
																																																Scaffold_22_3435_158567_158728_+
																																																Scaffold_22_4348_202432_202626_+
																																																Scaffold_22_5795_266547_266837_+
																																																Scaffold_221_1666_22652_23104_-
																																																Scaffold_221_1670_22394_22648_-
																																																Scaffold_221_1674_22230_22340_-
																																																Scaffold_222_249_8141_8617_+
																																																Scaffold_225_472_18990_19379_+
																																																Scaffold_225_502_20010_20699_+
																																																Scaffold_23_2341_111757_112323_+
																																																Scaffold_23_9584_97198_97485_-
																																																Scaffold_244_1122_27060_27542_-
																																																Scaffold_244_1728_1069_1806_-
																																																Scaffold_245_645_33909_34187_+
																																																Scaffold_25_3645_161539_161901_+
																																																Scaffold_252_686_32679_32978_+
																																																Scaffold_252_692_33018_33242_+
																																																Scaffold_252_697_33242_33496_+
																																																Scaffold_252_707_33490_33891_+
																																																Scaffold_252_718_33911_34309_+
																																																Scaffold_252_724_34325_34645_+
																																																Scaffold_254_1061_25355_26368_-
																																																Scaffold_254_1146_21300_21731_-
																																																Scaffold_254_1493_7567_8625_-
																																																Scaffold_254_959_29531_30043_-
																																																Scaffold_26_10914_29731_30687_-
																																																Scaffold_26_10937_28426_29532_-
																																																Scaffold_26_10954_27479_28429_-
																																																Scaffold_26_5903_254154_254912_-
																																																Scaffold_263_902_25390_25878_-
																																																Scaffold_27_237_11922_12386_+
																																																Scaffold_27_2531_116517_116891_+
																																																Scaffold_27_5016_244437_244769_+
																																																Scaffold_27_7786_119453_119809_-
																																																Scaffold_276_102_4002_4319_+
																																																Scaffold_276_107_3247_4659_+
																																																Scaffold_280_973_15433_16119_-
																																																Scaffold_281_500_19554_19715_+
																																																Scaffold_29_5216_200872_201090_-
																																																Scaffold_29_5238_199712_200311_-
																																																Scaffold_29_5773_175794_176447_-
																																																Scaffold_29_997_50717_50911_+
																																																Scaffold_299_593_13896_14840_-
																																																Scaffold_3_11580_524433_524663_+
																																																Scaffold_3_12611_580035_580748_+
																																																Scaffold_3_12617_580769_581161_+
																																																Scaffold_3_12626_581095_581595_+
																																																Scaffold_3_15818_740276_740890_+
																																																Scaffold_3_18287_850112_850705_-
																																																Scaffold_3_22465_649512_649997_-
																																																Scaffold_3_22841_634351_634878_-
																																																Scaffold_3_22858_633564_634019_-
																																																Scaffold_3_24277_554932_556200_-
																																																Scaffold_3_27761_387004_387264_-
																																																Scaffold_3_27775_386457_386726_-
																																																Scaffold_3_2933_110531_111190_+
																																																Scaffold_3_31574_213477_213947_-
																																																Scaffold_3_8263_368024_368566_+
																																																Scaffold_30_10110_9571_10341_-
																																																Scaffold_30_7179_142278_143009_-
																																																Scaffold_30_7470_130386_130778_-
																																																Scaffold_31_3478_150114_150335_+
																																																Scaffold_31_355_14379_14510_+
																																																Scaffold_31_361_14510_14803_+
																																																Scaffold_31_9485_30033_30191_-
																																																Scaffold_32_3851_173490_173684_+
																																																Scaffold_32_3862_173892_174065_+
																																																Scaffold_32_8945_55663_56337_-
																																																Scaffold_32_8955_55189_55428_-
																																																Scaffold_328_809_9150_9554_-
																																																Scaffold_34_3778_155715_156002_+
																																																Scaffold_34_3787_156217_156513_+
																																																Scaffold_34_5421_215444_216094_-
																																																Scaffold_34_648_25642_26187_+
																																																Scaffold_340_18_870_1199_+
																																																Scaffold_340_6_99_371_+
																																																Scaffold_35_3633_157576_157851_+
																																																Scaffold_35_487_24717_25055_+
																																																Scaffold_357_433_14060_14269_-
																																																Scaffold_357_468_12206_12901_-
																																																Scaffold_361_188_6662_6787_+
																																																Scaffold_366_333_14376_14648_+
																																																Scaffold_366_344_14815_15240_+
																																																Scaffold_37_2899_130367_130966_+
																																																Scaffold_377_111_5228_5692_+
																																																Scaffold_377_93_4635_4886_+
																																																Scaffold_38_7240_117719_118285_-
																																																Scaffold_38_8193_78161_78754_-
																																																Scaffold_383_8_3_629_+
																																																Scaffold_39_4565_202172_202483_-
																																																Scaffold_396_9_2_346_+
																																																Scaffold_4_15558_750407_750580_+
																																																Scaffold_4_16081_773087_773293_+
																																																Scaffold_4_18029_826280_826837_-
																																																Scaffold_4_20645_700687_701148_-
																																																Scaffold_4_20902_686856_687128_-
																																																Scaffold_4_22399_608275_608736_-
																																																Scaffold_4_23220_563335_563550_-
																																																Scaffold_4_23843_536255_536788_-
																																																Scaffold_4_23847_535942_536298_-
																																																Scaffold_4_23849_535841_536005_-
																																																Scaffold_4_23855_535542_535886_-
																																																Scaffold_4_25488_451889_452260_-
																																																Scaffold_4_26307_410605_411081_-
																																																Scaffold_4_26310_410409_410657_-
																																																Scaffold_4_30271_223004_223408_-
																																																Scaffold_4_30277_222768_222983_-
																																																Scaffold_4_31895_150169_150420_-
																																																Scaffold_4_3511_170336_170683_+
																																																Scaffold_4_3522_171093_171164_+
																																																Scaffold_4_3538_171239_171787_+
																																																Scaffold_4_3541_171672_171956_+
																																																Scaffold_4_4747_225443_225601_+
																																																Scaffold_4_4755_225605_225913_+
																																																Scaffold_4_5491_259703_260203_+
																																																Scaffold_4_6209_293742_294188_+
																																																Scaffold_4_8042_382140_382382_+
																																																Scaffold_40_1485_68021_68284_+
																																																Scaffold_40_1515_69655_70203_+
																																																Scaffold_40_1959_91608_91988_+
																																																Scaffold_40_4165_196013_196267_+
																																																Scaffold_40_4918_177067_177555_-
																																																Scaffold_40_5495_148992_149405_-
																																																Scaffold_40_5520_148059_148247_-
																																																Scaffold_40_5726_138856_139377_-
																																																Scaffold_40_6357_101403_101552_-
																																																Scaffold_40_7261_59389_59610_-
																																																Scaffold_40_7284_58055_58426_-
																																																Scaffold_40_935_43088_43381_+
																																																Scaffold_42_4965_169418_170326_-
																																																Scaffold_42_4972_168997_169602_-
																																																Scaffold_42_4990_167924_168649_-
																																																Scaffold_42_8027_42546_43307_-
																																																Scaffold_42_8042_41614_42033_-
																																																Scaffold_43_640_27889_28011_+
																																																Scaffold_44_1687_66613_67080_+
																																																Scaffold_44_1703_67371_67715_+
																																																Scaffold_44_1706_67366_67911_+
																																																Scaffold_44_1713_67926_68126_+
																																																Scaffold_44_1719_68125_68397_+
																																																Scaffold_45_2698_121800_122825_+
																																																Scaffold_45_3534_163083_163805_+
																																																Scaffold_45_3578_165599_165922_+
																																																Scaffold_45_4116_190028_190429_+
																																																Scaffold_45_4121_190588_190848_+
																																																Scaffold_45_4910_170933_172054_-
																																																Scaffold_45_6451_94211_94366_-
																																																Scaffold_45_8132_19545_19994_-
																																																Scaffold_45_8140_18989_19468_-
																																																Scaffold_46_5152_141899_142069_-
																																																Scaffold_46_5160_141441_141908_-
																																																Scaffold_46_5189_139775_140218_-
																																																Scaffold_46_5218_137990_139030_-
																																																Scaffold_46_5234_137241_137453_-
																																																Scaffold_46_5943_101063_101470_-
																																																Scaffold_46_5952_100443_101072_-
																																																Scaffold_46_6226_87461_87835_-
																																																Scaffold_467_229_3725_4384_-
																																																Scaffold_47_3498_148680_149333_+
																																																Scaffold_47_3503_149191_149562_+
																																																Scaffold_47_4545_181040_181339_-
																																																Scaffold_47_5301_141234_141596_-
																																																Scaffold_47_5309_140707_141024_-
																																																Scaffold_47_555_26390_26845_+
																																																Scaffold_47_8336_15534_15971_-
																																																Scaffold_48_1883_79309_79809_+
																																																Scaffold_5_10565_500179_500502_+
																																																Scaffold_5_10585_500815_501558_+
																																																Scaffold_5_10587_501146_501643_+
																																																Scaffold_5_16998_603493_603984_-
																																																Scaffold_5_17016_602694_603041_-
																																																Scaffold_5_17020_602533_602760_-
																																																Scaffold_5_1710_72419_72706_+
																																																Scaffold_5_1734_72993_73766_+
																																																Scaffold_5_21845_378497_379066_-
																																																Scaffold_5_21847_378429_378608_-
																																																Scaffold_5_2438_103473_104045_+
																																																Scaffold_5_26762_138119_139978_-
																																																Scaffold_5_27208_114710_115375_-
																																																Scaffold_5_4315_198546_199112_+
																																																Scaffold_5_5260_244604_247897_+
																																																Scaffold_5_5724_267233_267706_+
																																																Scaffold_5_8607_403139_403462_+
																																																Scaffold_50_2614_119607_120005_+
																																																Scaffold_50_8250_13604_13957_-
																																																Scaffold_50_8276_12477_12707_-
																																																Scaffold_50_8296_11395_12510_-
																																																Scaffold_52_5121_141430_141954_-
																																																Scaffold_52_7684_25028_25297_-
																																																Scaffold_53_3908_158562_159347_+
																																																Scaffold_53_7977_30898_31200_-
																																																Scaffold_53_8006_29487_29882_-
																																																Scaffold_54_7221_41120_41461_-
																																																Scaffold_56_2066_96706_97395_+
																																																Scaffold_586_72_2592_2813_-
																																																Scaffold_59_4576_137106_137552_-
																																																Scaffold_59_7136_17858_18007_-
																																																Scaffold_59_7152_17380_17559_-
																																																Scaffold_6_11419_550775_550960_+
																																																Scaffold_6_11424_550908_551195_+
																																																Scaffold_6_12044_582175_582333_+
																																																Scaffold_6_12048_582337_582585_+
																																																Scaffold_6_12055_582589_583023_+
																																																Scaffold_6_12058_583042_583260_+
																																																Scaffold_6_2797_123712_124494_+
																																																Scaffold_6_5753_268817_269050_+
																																																Scaffold_6_7450_358672_359175_+
																																																Scaffold_60_1654_71090_71515_+
																																																Scaffold_60_2528_110011_110577_+
																																																Scaffold_60_2531_110495_110800_+
																																																Scaffold_62_2812_135583_135894_+
																																																Scaffold_63_7757_8541_9179_-
																																																Scaffold_64_3258_140411_140764_+
																																																Scaffold_64_3270_140833_141360_+
																																																Scaffold_64_3828_159454_160017_-
																																																Scaffold_64_4580_125522_125989_-
																																																Scaffold_65_439_20299_20496_+
																																																Scaffold_66_2940_126662_127165_+
																																																Scaffold_66_5479_73167_73823_-
																																																Scaffold_66_7020_9842_10600_-
																																																Scaffold_66_7026_9508_10170_-
																																																Scaffold_67_2324_110568_111284_+
																																																Scaffold_67_3684_144967_145743_-
																																																Scaffold_67_449_20252_20671_+
																																																Scaffold_67_458_20770_21063_+
																																																Scaffold_67_478_21641_21841_+
																																																Scaffold_67_5025_86749_87165_-
																																																Scaffold_68_4124_122411_123316_-
																																																Scaffold_69_701_34532_35377_+
																																																Scaffold_69_713_35089_36030_+
																																																Scaffold_7_23016_286631_287068_-
																																																Scaffold_7_24883_200088_200480_-
																																																Scaffold_7_24953_195931_196605_-
																																																Scaffold_7_5111_232867_233094_+
																																																Scaffold_7_5632_256449_256997_+
																																																Scaffold_7_8534_405860_407428_+
																																																Scaffold_70_1063_43442_43669_+
																																																Scaffold_70_5266_93740_93988_-
																																																Scaffold_70_5312_91652_92215_-
																																																Scaffold_71_1471_67331_67771_+
																																																Scaffold_71_5793_67902_68672_-
																																																Scaffold_73_36_1448_1765_+
																																																Scaffold_73_4698_105265_105936_-
																																																Scaffold_73_4721_103776_104378_-
																																																Scaffold_73_4731_103041_103685_-
																																																Scaffold_73_49_2033_2668_+
																																																Scaffold_74_1244_57675_58070_+
																																																Scaffold_74_1260_58335_58961_+
																																																Scaffold_75_3326_140094_140465_+
																																																Scaffold_77_193_6043_6744_+
																																																Scaffold_8_12960_592331_592558_+
																																																Scaffold_8_15189_603730_603864_-
																																																Scaffold_8_15246_601126_601596_-
																																																Scaffold_8_15248_601014_601340_-
																																																Scaffold_8_18836_443826_444404_-
																																																Scaffold_8_2077_97417_97746_+
																																																Scaffold_8_26746_89299_89520_-
																																																Scaffold_8_27367_60984_61463_-
																																																Scaffold_8_4505_205930_206217_+
																																																Scaffold_8_6561_300687_301535_+
																																																Scaffold_8_6575_301737_303119_+
																																																Scaffold_8_6576_302944_303201_+
																																																Scaffold_8_6622_305809_306036_+
																																																Scaffold_8_6640_305861_307249_+
																																																Scaffold_8_6670_308090_309127_+
																																																Scaffold_8_6703_310619_311176_+
																																																Scaffold_81_219_6976_7374_+
																																																Scaffold_81_246_7817_8773_+
																																																Scaffold_81_3160_115641_116261_-
																																																Scaffold_81_3177_114897_115370_-
																																																Scaffold_81_3184_114612_114893_-
																																																Scaffold_81_3189_114392_114625_-
																																																Scaffold_81_4852_42486_42932_-
																																																Scaffold_81_4868_41651_42247_-
																																																Scaffold_82_1702_77221_77688_+
																																																Scaffold_82_1710_77879_78211_+
																																																Scaffold_82_2894_134925_135281_+
																																																Scaffold_82_3074_130672_131304_-
																																																Scaffold_82_5220_29547_30125_-
																																																Scaffold_85_3219_124128_124958_-
																																																Scaffold_86_4986_27955_28134_-
																																																Scaffold_87_2168_92894_93445_+
																																																Scaffold_87_2690_114240_114722_+
																																																Scaffold_87_2787_117507_118730_+
																																																Scaffold_87_2795_118774_118986_+
																																																Scaffold_89_1695_70692_71177_+
																																																Scaffold_9_14768_418248_418529_-
																																																Scaffold_9_18024_246370_246834_-
																																																Scaffold_91_2713_126357_127169_-
																																																Scaffold_91_4087_56859_57368_-
																																																Scaffold_92_3408_109792_110553_-
																																																Scaffold_93_4511_49687_49974_-
																																																Scaffold_93_5011_28693_29139_-
																																																Scaffold_93_5025_28131_28646_-
																																																Scaffold_93_5039_27363_27683_-
																																																Scaffold_93_5049_26953_27303_-
																																																Scaffold_93_5055_26767_26949_-
																																																Scaffold_94_4913_35609_35827_-
																																																Scaffold_94_4933_34734_35096_-
																																																Scaffold_95_5221_6204_6599_-
																																																Scaffold_97_3238_55819_57324_-
																																																Scaffold_98_1446_67817_68416_+
[truncated: 27 more columns]
