# Supplementary material for: Proteomic Analysis of Rhizoctonia solani Identifies Infection-specific, Redox Associated Proteins and Insight into Adaptation to Different Plant Hosts
Source: Mol Cell Proteomics. 2016 Jan 25;15(4):1188–203. doi: 10.1074/mcp.M115.054502 (PMC4824849; doi:10.1074/mcp.M115.054502)
Supplement: Supplemental Data [file 10.1074_M115.054502_mcp.M115.054502-5.xlsx]

## Sheet: Sheet1
Supplementary table S5: Statistically over-represent GO terms for proteins identified from membrane samples
GO-ID	Term	Category	FDR	P-Value	#Test	#Ref	#notAnnotTest	#notAnnotRef	Over/Under	TestSeqs	RefSeqs
GO:0005758	mitochondrial intermembrane space	Cellular component	0.00923065	0.000813062	6	0	959	2188	over	RSAG8_09505, RSAG8_07619, Scaffold_62_4715_106831_107097_-, Scaffold_69_3354_155388_155552_-, RSAG8_01006, RSAG8_08064
GO:0005951	carbamoyl-phosphate synthase complex	Cellular component	0.00923065	0.000813062	6	0	959	2188	over	Scaffold_5_19186_502940_503791_-, Scaffold_50_8276_12477_12707_-, RSAG8_01881, RSAG8_06807, Scaffold_50_8296_11395_12510_-, Scaffold_50_8250_13604_13957_-
GO:0008287	protein serine/threonine phosphatase complex	Cellular component	0.0154388	0.001454	7	1	958	2187	over	RSAG8_01498, Scaffold_95_5221_6204_6599_-, RSAG8_05906, RSAG8_06059, Scaffold_4_26310_410409_410657_-, RSAG8_03858, Scaffold_4_23843_536255_536788_-	Scaffold_40_1515_69655_70203_plus
GO:0009343	biotin carboxylase complex	Cellular component	0.00126947	7.54488e-05	8	0	957	2188	over	Scaffold_46_6000_98012_98116_-, Scaffold_46_5962_99808_100200_-, Scaffold_46_5952_100443_101072_-, RSAG8_06553, Scaffold_46_5996_98140_98358_-, Scaffold_46_5989_98412_98771_-, Scaffold_29_5773_175794_176447_-, Scaffold_46_5943_101063_101470_-
GO:0019773	proteasome core complex, alpha-subunit complex	Cellular component	0.000159061	6.98102e-06	10	0	955	2188	over	RSAG8_05335, Scaffold_4_31870_151089_151295_-, RSAG8_01752, RSAG8_00669, Scaffold_91_4079_57372_57572_-, RSAG8_01208, Scaffold_91_4087_56859_57368_-, Scaffold_2_29292_327331_327444_-, RSAG8_09178, RSAG8_01355
GO:0030130	clathrin coat of trans-Golgi network vesicle	Cellular component	0.00369513	0.000247768	7	0	958	2188	over	Scaffold_125_2311_86782_87480_-, RSAG8_10533, Scaffold_125_2370_83975_84847_-, Scaffold_125_2321_86152_86460_-, Scaffold_125_2413_82208_82588_-, Scaffold_125_2379_83553_83975_-, Scaffold_125_2354_84759_85658_-
GO:0030132	clathrin coat of coated pit	Cellular component	0.0154388	0.001454	7	1	958	2187	over	Scaffold_125_2311_86782_87480_-, RSAG8_10533, Scaffold_125_2370_83975_84847_-, Scaffold_125_2321_86152_86460_-, Scaffold_125_2413_82208_82588_-, Scaffold_125_2379_83553_83975_-, Scaffold_125_2354_84759_85658_-	RSAG8_00703
GO:0044391	ribosomal subunit	Cellular component	0.0413525	0.00492802	16	13	949	2175	over	RSAG8_05029, Scaffold_13_12486_183051_183533_-, RSAG8_10285, RSAG8_11626, Scaffold_13_12484_183322_183471_-, RSAG8_01717, Scaffold_13_12478_183664_183879_-, RSAG8_13306, RSAG8_04000, Scaffold_13_12481_183529_183660_-, Scaffold_5_27208_114710_115375_-, RSAG8_01877, RSAG8_12044, RSAG8_01842, RSAG8_03572, RSAG8_02901	Scaffold_5_8862_415177_415818_plus, RSAG8_04547, RSAG8_09052, RSAG8_01516, RSAG8_00371, RSAG8_07028, RSAG8_13081, RSAG8_07335, Scaffold_192_914_36566_36838_plus, RSAG8_13647, RSAG8_01668, RSAG8_04906, Scaffold_192_920_36780_37010_plus
GO:0045261	proton-transporting ATP synthase complex, catalytic core F(1)	Cellular component	0.0392593	0.00460677	9	4	956	2184	over	Scaffold_105_3150_88647_88784_-, RSAG8_00681, Scaffold_105_3147_88788_89270_-, Scaffold_2_28653_355568_355777_-, RSAG8_03860, RSAG8_09792, Scaffold_2_28647_355830_356195_-, Scaffold_2_28637_356475_357293_-, Scaffold_2_28642_356238_356465_-	Scaffold_15_4654_196314_196685_plus, Scaffold_15_4638_195124_195672_plus, Scaffold_15_4648_195808_196200_plus, Scaffold_15_4643_195215_195853_plus
GO:0045281	succinate dehydrogenase complex	Cellular component	0.0255035	0.00266617	5	0	960	2188	over	Scaffold_27_7782_119635_120222_-, RSAG8_06029, Scaffold_39_4565_202172_202483_-, Scaffold_27_7786_119453_119809_-, RSAG8_05080
GO:0000104	succinate dehydrogenase activity	Molecular function	0.0255035	0.00266617	5	0	960	2188	over	Scaffold_27_7782_119635_120222_-, RSAG8_06029, Scaffold_39_4565_202172_202483_-, Scaffold_27_7786_119453_119809_-, RSAG8_05080
GO:0003723	RNA binding	Molecular function	0.0391634	0.00454778	54	76	911	2112	over	RSAG8_08998, RSAG8_02569, Scaffold_13_12486_183051_183533_-, RSAG8_09273, Scaffold_230_1630_16278_17243_-, Scaffold_93_5070_25916_26365_-, Scaffold_1_37319_522753_523025_-, RSAG8_11626, Scaffold_13_12484_183322_183471_-, RSAG8_09084, RSAG8_01717, RSAG8_09864, Scaffold_13_9213_331692_332087_-, RSAG8_01267, Scaffold_40_5738_138118_138852_-, Scaffold_13_12478_183664_183879_-, Scaffold_56_6711_14448_…	RSAG8_05654, RSAG8_02033, RSAG8_13891, RSAG8_04555, RSAG8_02012, Scaffold_2_16286_792729_793208_plus, RSAG8_11346, Scaffold_26_2800_121383_121538_plus, RSAG8_02001, RSAG8_02359, RSAG8_03422, RSAG8_10588, RSAG8_04860, RSAG8_09052, RSAG8_00493, RSAG8_08284, RSAG8_06084, RSAG8_09693, RSAG8_08593, RSAG8_08592, Scaffold_40_1947_91085_91450_plus, RSAG8_05298, Scaffold_47_3503_149191_149562_plus, RSAG8_…
GO:0003735	structural constituent of ribosome	Molecular function	7.23664e-06	2.3159e-07	62	55	903	2133	over	RSAG8_08646, RSAG8_06110, RSAG8_05029, Scaffold_21_6649_253056_253238_-, Scaffold_13_12486_183051_183533_-, RSAG8_09273, RSAG8_10285, Scaffold_18_11167_45038_45418_-, Scaffold_82_5308_25019_25909_-, Scaffold_80_3964_94527_94772_-, Scaffold_4_20887_687478_687768_-, RSAG8_06769, RSAG8_04595, RSAG8_01400, Scaffold_93_5070_25916_26365_-, RSAG8_11626, Scaffold_13_12484_183322_183471_-, RSAG8_01717, Sc…	RSAG8_08951, RSAG8_04597, RSAG8_07853, RSAG8_08911, Scaffold_5_8862_415177_415818_plus, RSAG8_02022, RSAG8_04547, RSAG8_02366, RSAG8_09052, RSAG8_08285, RSAG8_08284, RSAG8_11609, RSAG8_06092, RSAG8_02966, RSAG8_01516, RSAG8_06057, Scaffold_45_3258_151783_152016_plus, Scaffold_45_3302_153303_153536_plus, Scaffold_22_4348_202432_202626_plus, Scaffold_18_1058_46265_46498_plus, Scaffold_10_15473_1378…
GO:0003779	actin binding	Molecular function	0.0309645	0.00331257	12	7	953	2181	over	Scaffold_129_4043_18333_18662_-, Scaffold_115_4101_43616_44443_-, RSAG8_08431, Scaffold_129_4025_19039_19206_-, RSAG8_01553, RSAG8_06530, Scaffold_46_7053_52097_52318_-, RSAG8_12078, Scaffold_25_7722_179811_180242_-, RSAG8_10641, RSAG8_05877, RSAG8_01152	RSAG8_07870, RSAG8_02024, RSAG8_06352, RSAG8_05248, RSAG8_07906, RSAG8_08385, RSAG8_07545
GO:0003871	5-methyltetrahydropteroyltriglutamate-homocysteine S-methyltransferase activity	Molecular function	0.0364975	0.00420483	6	1	959	2187	over	Scaffold_10_13143_243826_244134_-, RSAG8_03123, Scaffold_10_13175_242032_242388_-, Scaffold_10_13167_242378_243427_-, Scaffold_10_13153_243355_243732_-, Scaffold_10_13182_241602_242048_-	RSAG8_09099
GO:0003987	acetate-CoA ligase activity	Molecular function	0.00923065	0.000813062	6	0	959	2188	over	RSAG8_12405, Scaffold_221_1657_23150_23701_-, Scaffold_221_1686_21777_22016_-, Scaffold_221_1670_22394_22648_-, Scaffold_221_1666_22652_23104_-, Scaffold_221_1688_21648_21773_-
GO:0004029	aldehyde dehydrogenase (NAD) activity	Molecular function	0.0364975	0.00420483	6	1	959	2187	over	Scaffold_328_809_9150_9554_-, Scaffold_81_3177_114897_115370_-, Scaffold_81_3160_115641_116261_-, Scaffold_81_3184_114612_114893_-, RSAG8_01395, RSAG8_03384	RSAG8_08696
GO:0004069	L-aspartate:2-oxoglutarate aminotransferase activity	Molecular function	0.00923065	0.000813062	6	0	959	2188	over	Scaffold_59_7136_17858_18007_-, Scaffold_59_7152_17380_17559_-, Scaffold_1_34198_682398_682862_-, Scaffold_1_34179_683183_683749_-, RSAG8_00276, RSAG8_07402
GO:0004075	biotin carboxylase activity	Molecular function	0.00126947	7.54488e-05	8	0	957	2188	over	Scaffold_46_6000_98012_98116_-, Scaffold_46_5962_99808_100200_-, Scaffold_46_5952_100443_101072_-, RSAG8_06553, Scaffold_46_5996_98140_98358_-, Scaffold_46_5989_98412_98771_-, Scaffold_29_5773_175794_176447_-, Scaffold_46_5943_101063_101470_-
GO:0004135	amylo-alpha-1,6-glucosidase activity	Molecular function	0.0255035	0.00266617	5	0	960	2188	over	Scaffold_46_5180_140249_140788_-, Scaffold_46_5152_141899_142069_-, Scaffold_46_5234_137241_137453_-, Scaffold_46_5189_139775_140218_-, Scaffold_46_5218_137990_139030_-
GO:0004298	threonine-type endopeptidase activity	Molecular function	2.30629e-06	6.60747e-08	16	1	949	2187	over	Scaffold_10_14548_178204_178404_-, RSAG8_05335, Scaffold_4_31870_151089_151295_-, RSAG8_01752, RSAG8_00669, RSAG8_00641, RSAG8_09088, Scaffold_91_4079_57372_57572_-, RSAG8_01208, Scaffold_91_4087_56859_57368_-, Scaffold_2_29292_327331_327444_-, RSAG8_09178, RSAG8_03097, RSAG8_01355, RSAG8_10441, RSAG8_06603	Scaffold_142_335_16610_16990_plus
GO:0004347	glucose-6-phosphate isomerase activity	Molecular function	0.0255035	0.00266617	5	0	960	2188	over	Scaffold_46_8045_1173_2216_-, RSAG8_06504, Scaffold_46_8051_806_1135_-, Scaffold_46_8056_311_508_-, Scaffold_46_8053_536_787_-
GO:0004736	pyruvate carboxylase activity	Molecular function	0.00369513	0.000247768	7	0	958	2188	over	Scaffold_46_6000_98012_98116_-, Scaffold_46_5962_99808_100200_-, Scaffold_46_5952_100443_101072_-, RSAG8_06553, Scaffold_46_5996_98140_98358_-, Scaffold_46_5989_98412_98771_-, Scaffold_46_5943_101063_101470_-
GO:0004812	aminoacyl-tRNA ligase activity	Molecular function	7.18869e-08	1.46797e-09	35	13	930	2175	over	Scaffold_10_12805_262262_262657_-, RSAG8_08985, Scaffold_10_12815_261798_262382_-, Scaffold_93_5011_28693_29139_-, RSAG8_00357, RSAG8_06416, Scaffold_93_5025_28131_28646_-, Scaffold_45_8140_18989_19468_-, Scaffold_10_13845_209858_210121_-, RSAG8_08100, RSAG8_07016, RSAG8_03110, RSAG8_02003, RSAG8_01713, Scaffold_70_5312_91652_92215_-, Scaffold_45_8132_19545_19994_-, RSAG8_08288, Scaffold_73_4698_…	Scaffold_119_961_43744_44118_plus, Scaffold_18_2672_114467_114637_plus, RSAG8_04198, Scaffold_18_2571_110594_110875_plus, Scaffold_18_2717_116073_116585_plus, RSAG8_00689, Scaffold_6_2797_123712_124494_plus, RSAG8_02430, Scaffold_2_9421_461581_461871_plus, Scaffold_87_2168_92894_93445_plus, Scaffold_18_2577_110643_111047_plus, Scaffold_18_2701_115628_115798_plus, Scaffold_18_2547_109330_109827_pl…
GO:0005524	ATP binding	Molecular function	7.23664e-06	2.27707e-07	136	176	829	2012	over	RSAG8_00053, Scaffold_1_33631_708614_709399_-, RSAG8_04748, RSAG8_11021, Scaffold_10_12805_262262_262657_-, RSAG8_04739, Scaffold_59_4576_137106_137552_-, Scaffold_23_9584_97198_97485_-, Scaffold_46_6000_98012_98116_-, Scaffold_93_5011_28693_29139_-, RSAG8_11348, RSAG8_05347, RSAG8_06416, Scaffold_93_5025_28131_28646_-, RSAG8_02513, RSAG8_12405, RSAG8_07850, Scaffold_15_11427_88606_89361_-, RSAG8…	RSAG8_12144, RSAG8_07870, RSAG8_12143, Scaffold_1_2098_109704_110063_plus, RSAG8_02074, RSAG8_03152, RSAG8_06770, RSAG8_13203, RSAG8_02045, RSAG8_04208, RSAG8_04557, RSAG8_07804, Scaffold_31_355_14379_14510_plus, RSAG8_04541, RSAG8_12434, Scaffold_3_12611_580035_580748_plus, Scaffold_17_5662_241586_241981_plus, RSAG8_02361, RSAG8_03449, Scaffold_102_1034_55883_56137_plus, RSAG8_02337, RSAG8_11310…
GO:0008184	glycogen phosphorylase activity	Molecular function	0.00923065	0.000813062	6	0	959	2188	over	Scaffold_139_3172_34805_34990_-, RSAG8_10879, Scaffold_139_3198_33381_33755_-, Scaffold_139_3185_34330_34533_-, Scaffold_139_3169_34962_35234_-, Scaffold_139_3199_33335_33541_-
GO:0016208	AMP binding	Molecular function	0.00923065	0.000813062	6	0	959	2188	over	RSAG8_12405, Scaffold_221_1657_23150_23701_-, Scaffold_221_1686_21777_22016_-, Scaffold_221_1670_22394_22648_-, Scaffold_221_1666_22652_23104_-, Scaffold_221_1688_21648_21773_-
GO:0016616	oxidoreductase activity, acting on the CH-OH group of donors, NAD or NADP as acceptor	Molecular function	6.1286e-06	1.90526e-07	40	25	925	2163	over	Scaffold_2_33088_140715_141605_-, RSAG8_05359, RSAG8_01456, Scaffold_30_9701_25991_26284_-, Scaffold_2_26036_480155_481339_-, RSAG8_03618, RSAG8_02098, Scaffold_2_34253_86698_87081_-, RSAG8_11319, Scaffold_42_4990_167924_168649_-, Scaffold_129_3724_31127_31393_-, Scaffold_2_33079_141343_141561_-, Scaffold_32_8955_55189_55428_-, Scaffold_82_5220_29547_30125_-, Scaffold_31_9505_28958_29653_-, Scaff…	Scaffold_27_2531_116517_116891_plus, RSAG8_04802, Scaffold_6_11433_551454_551765_plus, RSAG8_05260, RSAG8_05257, Scaffold_47_3503_149191_149562_plus, Scaffold_27_2537_116921_117145_plus, RSAG8_05585, RSAG8_06664, RSAG8_09917, RSAG8_03000, RSAG8_11581, Scaffold_6_11428_551083_551457_plus, RSAG8_12986, Scaffold_1_17332_870329_870454_plus, RSAG8_12287, RSAG8_11131, Scaffold_6_11419_550775_550960_plu…
GO:0016836	hydro-lyase activity	Molecular function	2.42414e-05	9.45716e-07	18	4	947	2184	over	RSAG8_08997, RSAG8_03645, Scaffold_29_7530_85862_86710_-, RSAG8_12298, Scaffold_29_7531_85752_86516_-, RSAG8_03412, RSAG8_02199, RSAG8_05416, RSAG8_05275, RSAG8_04983, RSAG8_12305, Scaffold_213_1926_10094_10954_-, Scaffold_113_4265_29937_30368_-, Scaffold_20_7594_176939_177220_-, RSAG8_10102, RSAG8_02728, RSAG8_04442, RSAG8_11510	Scaffold_87_2690_114240_114722_plus, Scaffold_213_719_31444_31668_plus, Scaffold_12_2608_153182_153511_plus, Scaffold_25_3645_161539_161901_plus
GO:0030170	pyridoxal phosphate binding	Molecular function	3.6746e-06	1.10876e-07	26	9	939	2179	over	Scaffold_139_3172_34805_34990_-, Scaffold_9_14768_418248_418529_-, RSAG8_10879, Scaffold_5_21847_378429_378608_-, RSAG8_05928, Scaffold_59_7136_17858_18007_-, Scaffold_114_2924_71293_71535_-, Scaffold_38_7240_117719_118285_-, Scaffold_139_3198_33381_33755_-, Scaffold_59_7152_17380_17559_-, Scaffold_1_34198_682398_682862_-, RSAG8_02959, Scaffold_1_34179_683183_683749_-, Scaffold_105_5045_11536_127…	Scaffold_396_9_2_346_plus, RSAG8_01809, RSAG8_09953, RSAG8_11889, RSAG8_10406, RSAG8_10651, RSAG8_10952, RSAG8_05076, RSAG8_04258
GO:0033218	amide binding	Molecular function	0.0364975	0.00420483	6	1	959	2187	over	Scaffold_26_10914_29731_30687_-, Scaffold_35_8637_40888_41196_-, Scaffold_26_10937_28426_29532_-, Scaffold_26_10961_27162_27539_-, RSAG8_05728, Scaffold_35_8632_41252_41467_-	RSAG8_03273
GO:0033832	alpha,alpha-trehalose phosphorylase (configuration-retaining) activity	Molecular function	0.0255035	0.00266617	5	0	960	2188	over	RSAG8_01919, Scaffold_5_16991_603988_604434_-, Scaffold_5_17032_601821_602282_-, Scaffold_5_17016_602694_603041_-, Scaffold_5_16998_603493_603984_-
GO:0046872	metal ion binding	Molecular function	0.00198177	0.000120199	127	191	838	1997	over	RSAG8_11826, Scaffold_1_33631_708614_709399_-, RSAG8_01493, RSAG8_11021, RSAG8_08197, Scaffold_10_13143_243826_244134_-, RSAG8_10278, RSAG8_01104, Scaffold_118_3561_35989_37008_-, RSAG8_05351, RSAG8_01456, Scaffold_46_6000_98012_98116_-, RSAG8_07872, Scaffold_2_26036_480155_481339_-, RSAG8_03618, RSAG8_02098, RSAG8_03177, Scaffold_2_34253_86698_87081_-, RSAG8_01438, Scaffold_29_7245_103951_104814…	RSAG8_06424, RSAG8_11050, RSAG8_07506, RSAG8_06413, Scaffold_225_510_20751_20936_plus, Scaffold_183_94_4847_5611_plus, RSAG8_02033, RSAG8_01296, RSAG8_01291, RSAG8_07800, Scaffold_45_3578_165599_165922_plus, RSAG8_12786, RSAG8_13505, Scaffold_43_578_25147_25419_plus, Scaffold_3_9906_446460_447839_plus, RSAG8_03427, Scaffold_4_6227_294201_295190_plus, Scaffold_11_7117_319774_320208_plus, RSAG8_023…
GO:0046933	proton-transporting ATP synthase activity, rotational mechanism	Molecular function	0.00460507	0.000322818	13	5	952	2183	over	Scaffold_105_3150_88647_88784_-, RSAG8_10250, RSAG8_00681, RSAG8_02342, Scaffold_7_24894_199497_200051_-, Scaffold_2_28653_355568_355777_-, RSAG8_03860, Scaffold_4_31718_157549_157686_-, RSAG8_09792, Scaffold_2_28647_355830_356195_-, Scaffold_7_24883_200088_200480_-, Scaffold_2_28637_356475_357293_-, Scaffold_2_28642_356238_356465_-	Scaffold_15_4654_196314_196685_plus, Scaffold_15_4638_195124_195672_plus, Scaffold_15_4648_195808_196200_plus, RSAG8_02103, Scaffold_15_4643_195215_195853_plus
GO:0051287	NAD binding	Molecular function	3.51178e-08	6.95719e-10	29	7	936	2181	over	RSAG8_01456, Scaffold_2_26036_480155_481339_-, RSAG8_03618, RSAG8_02098, Scaffold_42_4990_167924_168649_-, Scaffold_188_2474_13288_14103_-, RSAG8_11974, Scaffold_32_8955_55189_55428_-, Scaffold_82_5220_29547_30125_-, Scaffold_31_9505_28958_29653_-, Scaffold_13_11763_218118_218705_-, Scaffold_82_5235_28621_29655_-, RSAG8_08711, RSAG8_05461, RSAG8_03292, Scaffold_2_26050_479490_479813_-, Scaffold_3…	Scaffold_27_2537_116921_117145_plus, RSAG8_03000, RSAG8_12287, RSAG8_01072, RSAG8_11131, Scaffold_34_648_25642_26187_plus, Scaffold_5_339_11902_12087_plus
GO:0051539	4 iron, 4 sulfur cluster binding	Molecular function	0.00923065	0.000789931	11	4	954	2184	over	RSAG8_03645, RSAG8_02199, RSAG8_05416, RSAG8_07119, RSAG8_06029, Scaffold_39_4565_202172_202483_-, RSAG8_02728, RSAG8_11888, RSAG8_11510, RSAG8_04421, Scaffold_54_7221_41120_41461_-	Scaffold_183_94_4847_5611_plus, RSAG8_08282, RSAG8_11585, RSAG8_07997
GO:0080130	L-phenylalanine:2-oxoglutarate aminotransferase activity	Molecular function	0.00923065	0.000813062	6	0	959	2188	over	Scaffold_59_7136_17858_18007_-, Scaffold_59_7152_17380_17559_-, Scaffold_1_34198_682398_682862_-, Scaffold_1_34179_683183_683749_-, RSAG8_00276, RSAG8_07402
GO:0000162	tryptophan biosynthesis	Biological process	0.000431227	2.2212e-05	17	6	948	2182	over	Scaffold_29_7530_85862_86710_-, RSAG8_12298, RSAG8_05154, Scaffold_29_7531_85752_86516_-, Scaffold_59_7136_17858_18007_-, RSAG8_08732, Scaffold_59_7152_17380_17559_-, Scaffold_1_34198_682398_682862_-, Scaffold_1_34179_683183_683749_-, RSAG8_05275, RSAG8_00729, RSAG8_00716, RSAG8_00276, Scaffold_124_2400_68176_68313_-, RSAG8_07402, Scaffold_213_1926_10094_10954_-, RSAG8_12948	Scaffold_82_1702_77221_77688_plus, RSAG8_00689, RSAG8_06229, RSAG8_02150, Scaffold_2_9421_461581_461871_plus, Scaffold_82_1710_77879_78211_plus
GO:0005978	glycogen biosynthesis	Biological process	0.00650125	0.000495371	8	1	957	2187	over	RSAG8_09284, Scaffold_46_5180_140249_140788_-, Scaffold_46_5152_141899_142069_-, Scaffold_46_5234_137241_137453_-, Scaffold_46_5189_139775_140218_-, Scaffold_46_5218_137990_139030_-, RSAG8_06606, Scaffold_93_4504_49984_50385_-	Scaffold_47_555_26390_26845_plus
GO:0005991	trehalose metabolism	Biological process	0.00265595	0.000166756	9	1	956	2187	over	RSAG8_09284, RSAG8_01919, RSAG8_00987, Scaffold_5_16991_603988_604434_-, RSAG8_00938, Scaffold_5_17032_601821_602282_-, Scaffold_5_17016_602694_603041_-, Scaffold_5_16998_603493_603984_-, Scaffold_93_4504_49984_50385_-	RSAG8_12085
GO:0006090	pyruvate metabolism	Biological process	0.0173958	0.00168603	12	6	953	2182	over	RSAG8_08989, RSAG8_05359, Scaffold_30_9701_25991_26284_-, RSAG8_02098, RSAG8_00354, RSAG8_10014, Scaffold_67_5025_86749_87165_-, Scaffold_40_4933_176094_176690_-, RSAG8_06653, RSAG8_06650, Scaffold_111_4547_20983_21489_-, RSAG8_05079	Scaffold_40_4919_176955_177320_-, Scaffold_27_2537_116921_117145_plus, Scaffold_1_16751_834524_835834_plus, Scaffold_47_3575_152358_152573_plus, Scaffold_1_17332_870329_870454_plus, Scaffold_1_16737_834048_834503_plus
GO:0006094	gluconeogenesis	Biological process	1.16664e-09	1.92011e-11	45	18	920	2170	over	RSAG8_04739, RSAG8_08989, Scaffold_328_809_9150_9554_-, Scaffold_23_9584_97198_97485_-, Scaffold_46_6000_98012_98116_-, RSAG8_12405, Scaffold_29_7530_85862_86710_-, RSAG8_02069, Scaffold_46_5962_99808_100200_-, RSAG8_00675, Scaffold_46_8045_1173_2216_-, Scaffold_3_27775_386457_386726_-, Scaffold_40_7261_59389_59610_-, Scaffold_63_7757_8541_9179_-, Scaffold_46_5952_100443_101072_-, Scaffold_29_753…	Scaffold_6_5761_269054_269482_plus, Scaffold_31_355_14379_14510_plus, Scaffold_6_5749_268239_268787_plus, RSAG8_06051, Scaffold_2_6964_342414_342686_plus, Scaffold_6_5753_268817_269050_plus, RSAG8_00737, Scaffold_40_7284_58055_58426_-, Scaffold_40_7307_56910_57281_-, Scaffold_1_2503_133673_133882_plus, RSAG8_06598, Scaffold_2_6983_343122_343514_plus, Scaffold_31_361_14510_14803_plus, Scaffold_2_6…
GO:0006096	glycolysis	Biological process	3.44091e-07	8.10057e-09	37	17	928	2171	over	RSAG8_04739, RSAG8_08989, Scaffold_328_809_9150_9554_-, Scaffold_23_9584_97198_97485_-, RSAG8_12405, Scaffold_29_7530_85862_86710_-, RSAG8_02069, RSAG8_00675, Scaffold_46_8045_1173_2216_-, Scaffold_3_27775_386457_386726_-, Scaffold_40_7261_59389_59610_-, Scaffold_63_7757_8541_9179_-, Scaffold_29_7531_85752_86516_-, Scaffold_81_3177_114897_115370_-, RSAG8_07641, Scaffold_81_3160_115641_116261_-, R…	Scaffold_6_5761_269054_269482_plus, Scaffold_6_5749_268239_268787_plus, RSAG8_06051, Scaffold_2_6964_342414_342686_plus, Scaffold_6_5753_268817_269050_plus, RSAG8_00737, Scaffold_40_7284_58055_58426_-, Scaffold_40_7307_56910_57281_-, Scaffold_1_2503_133673_133882_plus, RSAG8_06598, Scaffold_2_6983_343122_343514_plus, Scaffold_2_6977_343045_343212_plus, Scaffold_6_5741_267750_268235_plus, RSAG8_04…
GO:0006098	pentose-phosphate shunt	Biological process	0.0159902	0.00152543	20	16	945	2172	over	RSAG8_04739, Scaffold_2_33088_140715_141605_-, Scaffold_23_9584_97198_97485_-, RSAG8_00675, Scaffold_46_8045_1173_2216_-, Scaffold_2_33079_141343_141561_-, Scaffold_63_7757_8541_9179_-, RSAG8_08758, RSAG8_07641, RSAG8_02190, RSAG8_06504, RSAG8_06048, Scaffold_82_3081_130238_130816_-, Scaffold_63_7745_9212_9391_-, Scaffold_46_8051_806_1135_-, RSAG8_13749, RSAG8_00584, RSAG8_01639, Scaffold_46_8056…	Scaffold_2_6964_342414_342686_plus, Scaffold_6_11433_551454_551765_plus, Scaffold_4_15558_750407_750580_plus, Scaffold_6_11428_551083_551457_plus, Scaffold_205_941_46206_46400_plus, Scaffold_2_6983_343122_343514_plus, Scaffold_2_6977_343045_343212_plus, Scaffold_6_11419_550775_550960_plus, Scaffold_205_948_46590_46775_plus, Scaffold_6_11424_550908_551195_plus, RSAG8_01640, Scaffold_22_3435_158567…
GO:0006107	oxaloacetate metabolism	Biological process	0.00923065	0.000813062	6	0	959	2188	over	Scaffold_59_7136_17858_18007_-, Scaffold_59_7152_17380_17559_-, Scaffold_1_34198_682398_682862_-, Scaffold_1_34179_683183_683749_-, RSAG8_00276, RSAG8_07402
GO:0006119	oxidative phosphorylation	Biological process	0.00619615	0.000462681	29	26	936	2162	over	RSAG8_08645, Scaffold_105_3150_88647_88784_-, Scaffold_29_7245_103951_104814_-, Scaffold_27_7782_119635_120222_-, RSAG8_00681, RSAG8_03119, Scaffold_29_7249_103796_103999_-, RSAG8_02342, Scaffold_29_7234_104598_104879_-, RSAG8_07119, RSAG8_06029, RSAG8_02117, RSAG8_05282, Scaffold_7_24894_199497_200051_-, Scaffold_2_28653_355568_355777_-, RSAG8_01006, RSAG8_03860, Scaffold_39_4565_202172_202483_-…	RSAG8_03418, RSAG8_01525, Scaffold_64_3270_140833_141360_plus, Scaffold_15_4654_196314_196685_plus, RSAG8_08500, Scaffold_15_4638_195124_195672_plus, RSAG8_04138, Scaffold_77_193_6043_6744_plus, Scaffold_15_4648_195808_196200_plus, RSAG8_08499, RSAG8_08492, RSAG8_08488, RSAG8_08483, RSAG8_08474, RSAG8_08465, RSAG8_08464, RSAG8_08463, RSAG8_08456, RSAG8_08453, RSAG8_09870, RSAG8_06248, Scaffold_17…
GO:0006418	tRNA aminoacylation for protein translation	Biological process	7.18869e-08	1.46797e-09	35	13	930	2175	over	Scaffold_10_12805_262262_262657_-, RSAG8_08985, Scaffold_10_12815_261798_262382_-, Scaffold_93_5011_28693_29139_-, RSAG8_00357, RSAG8_06416, Scaffold_93_5025_28131_28646_-, Scaffold_45_8140_18989_19468_-, Scaffold_10_13845_209858_210121_-, RSAG8_08100, RSAG8_07016, RSAG8_03110, RSAG8_02003, RSAG8_01713, Scaffold_70_5312_91652_92215_-, Scaffold_45_8132_19545_19994_-, RSAG8_08288, Scaffold_73_4698_…	Scaffold_119_961_43744_44118_plus, Scaffold_18_2672_114467_114637_plus, RSAG8_04198, Scaffold_18_2571_110594_110875_plus, Scaffold_18_2717_116073_116585_plus, RSAG8_00689, Scaffold_6_2797_123712_124494_plus, RSAG8_02430, Scaffold_2_9421_461581_461871_plus, Scaffold_87_2168_92894_93445_plus, Scaffold_18_2577_110643_111047_plus, Scaffold_18_2701_115628_115798_plus, Scaffold_18_2547_109330_109827_pl…
GO:0006448	regulation of translational elongation	Biological process	0.0349911	0.00376467	11	6	954	2182	over	RSAG8_08100, RSAG8_09084, Scaffold_70_5312_91652_92215_-, Scaffold_40_5738_138118_138852_-, RSAG8_06094, Scaffold_70_5266_93740_93988_-, RSAG8_06073, Scaffold_40_5736_138152_138559_-, Scaffold_34_5421_215444_216094_-, RSAG8_07594, RSAG8_11848	Scaffold_26_2800_121383_121538_plus, Scaffold_40_1947_91085_91450_plus, RSAG8_02290, Scaffold_87_2168_92894_93445_plus, Scaffold_40_1959_91608_91988_plus, Scaffold_62_725_37822_38958_plus
GO:0006457	protein folding	Biological process	0.00466463	0.000328415	33	31	932	2157	over	Scaffold_1_33631_708614_709399_-, RSAG8_04748, RSAG8_07872, RSAG8_07850, RSAG8_00694, Scaffold_35_8637_40888_41196_-, Scaffold_101_4146_48490_48924_-, RSAG8_10217, RSAG8_00316, RSAG8_02381, Scaffold_66_5479_73167_73823_-, Scaffold_100_4340_48164_48667_-, RSAG8_01880, Scaffold_101_4155_47943_48662_-, Scaffold_61_5921_80203_81051_-, RSAG8_09640, RSAG8_13461, RSAG8_05728, Scaffold_7_22878_292175_292…	Scaffold_41_285_10782_10955_plus, RSAG8_02001, Scaffold_159_171_5938_6501_plus, Scaffold_74_1260_58335_58961_plus, RSAG8_09662, Scaffold_5_10587_501146_501643_plus, Scaffold_66_2940_126662_127165_plus, Scaffold_23_2341_111757_112323_plus, Scaffold_74_1273_59568_59831_plus, RSAG8_06975, RSAG8_04434, RSAG8_01158, Scaffold_5_10565_500179_500502_plus, RSAG8_04719, RSAG8_12950, RSAG8_00353, RSAG8_1186…
GO:0006511	ubiquitin-dependent protein catabolism	Biological process	0.0145792	0.00135083	14	8	951	2180	over	Scaffold_6_19593_439276_439464_-, RSAG8_05335, Scaffold_4_31870_151089_151295_-, RSAG8_01752, RSAG8_00669, Scaffold_7_24953_195931_196605_-, Scaffold_91_4079_57372_57572_-, RSAG8_01208, RSAG8_00118, Scaffold_91_4087_56859_57368_-, Scaffold_2_29292_327331_327444_-, RSAG8_09178, RSAG8_01355, RSAG8_00216	RSAG8_05334, RSAG8_02029, RSAG8_02337, RSAG8_11297, Scaffold_1_5708_285938_286357_plus, Scaffold_93_1428_67959_68066_plus, RSAG8_03861, RSAG8_05024
GO:0006522	alanine metabolism	Biological process	6.23625e-10	9.50358e-12	29	4	936	2184	over	Scaffold_9_14768_418248_418529_-, Scaffold_46_6000_98012_98116_-, Scaffold_93_5011_28693_29139_-, Scaffold_1_34051_689472_689813_-, Scaffold_93_5025_28131_28646_-, RSAG8_02077, Scaffold_46_5962_99808_100200_-, Scaffold_10_13845_209858_210121_-, Scaffold_1_34035_690098_690751_-, Scaffold_46_5952_100443_101072_-, Scaffold_59_7136_17858_18007_-, RSAG8_06553, Scaffold_59_7152_17380_17559_-, Scaffold_…	Scaffold_60_2537_110871_111137_plus, Scaffold_60_2528_110011_110577_plus, Scaffold_114_2012_89503_90822_plus, Scaffold_60_2531_110495_110800_plus
GO:0006526	arginine biosynthesis	Biological process	0.0255035	0.00266617	5	0	960	2188	over	Scaffold_1_34051_689472_689813_-, Scaffold_1_34035_690098_690751_-, RSAG8_00280, Scaffold_1_34056_689217_689468_-, Scaffold_58_7249_16583_17785_-
GO:0006531	aspartate metabolism	Biological process	8.71874e-11	1.08951e-12	31	4	934	2184	over	Scaffold_9_14768_418248_418529_-, Scaffold_46_6000_98012_98116_-, Scaffold_93_5011_28693_29139_-, Scaffold_1_34051_689472_689813_-, Scaffold_93_5025_28131_28646_-, RSAG8_02077, Scaffold_46_5962_99808_100200_-, Scaffold_188_2474_13288_14103_-, Scaffold_10_13845_209858_210121_-, Scaffold_1_34035_690098_690751_-, RSAG8_11974, Scaffold_46_5952_100443_101072_-, Scaffold_59_7136_17858_18007_-, RSAG8_06…	Scaffold_60_2537_110871_111137_plus, Scaffold_60_2528_110011_110577_plus, Scaffold_114_2012_89503_90822_plus, Scaffold_60_2531_110495_110800_plus
GO:0006534	cysteine metabolism	Biological process	0.0195531	0.00193087	10	4	955	2184	over	Scaffold_20_7578_178295_178498_-, Scaffold_59_7136_17858_18007_-, Scaffold_59_7152_17380_17559_-, Scaffold_1_34198_682398_682862_-, RSAG8_09301, Scaffold_1_34179_683183_683749_-, Scaffold_93_3740_83936_84202_-, RSAG8_00276, RSAG8_07402, RSAG8_04443	RSAG8_04874, RSAG8_02910, RSAG8_03038, RSAG8_10406
GO:0006536	glutamate metabolism	Biological process	0.00718062	0.000553702	16	9	949	2179	over	RSAG8_01104, Scaffold_9_14768_418248_418529_-, Scaffold_50_8276_12477_12707_-, RSAG8_13348, Scaffold_59_7136_17858_18007_-, RSAG8_12091, Scaffold_59_7152_17380_17559_-, Scaffold_1_34198_682398_682862_-, RSAG8_02959, Scaffold_1_34179_683183_683749_-, RSAG8_06807, Scaffold_50_8296_11395_12510_-, RSAG8_00276, RSAG8_07402, RSAG8_02292, Scaffold_50_8250_13604_13957_-	Scaffold_188_26_821_1156_plus, RSAG8_12786, Scaffold_3_9906_446460_447839_plus, Scaffold_194_855_42183_42704_plus, Scaffold_79_1434_66995_67258_plus, Scaffold_366_333_14376_14648_plus, Scaffold_79_1389_64988_65251_plus, Scaffold_3_9920_447797_449188_plus, Scaffold_3_9875_444787_445926_plus
GO:0006547	histidine metabolism	Biological process	0.0392593	0.00460677	9	4	956	2184	over	Scaffold_328_809_9150_9554_-, Scaffold_2_26036_480155_481339_-, Scaffold_81_3177_114897_115370_-, Scaffold_81_3160_115641_116261_-, Scaffold_2_26050_479490_479813_-, Scaffold_81_3184_114612_114893_-, RSAG8_01395, RSAG8_12305, RSAG8_03384	Scaffold_213_719_31444_31668_plus, RSAG8_11657, RSAG8_06598, RSAG8_08696
GO:0006550	isoleucine catabolism	Biological process	0.0195531	0.00193087	10	4	955	2184	over	Scaffold_328_809_9150_9554_-, Scaffold_81_3177_114897_115370_-, RSAG8_03292, Scaffold_81_3160_115641_116261_-, Scaffold_40_4933_176094_176690_-, Scaffold_81_3184_114612_114893_-, RSAG8_01395, Scaffold_100_2786_112750_112974_-, RSAG8_03384, RSAG8_11524	Scaffold_40_4919_176955_177320_-, RSAG8_12287, RSAG8_08696, Scaffold_165_1434_68589_68810_plus
GO:0006552	leucine catabolism	Biological process	0.0195531	0.00193087	10	4	955	2184	over	Scaffold_328_809_9150_9554_-, Scaffold_81_3177_114897_115370_-, RSAG8_03292, Scaffold_81_3160_115641_116261_-, Scaffold_40_4933_176094_176690_-, Scaffold_81_3184_114612_114893_-, RSAG8_01395, Scaffold_100_2786_112750_112974_-, RSAG8_03384, RSAG8_11524	Scaffold_40_4919_176955_177320_-, RSAG8_12287, RSAG8_08696, Scaffold_165_1434_68589_68810_plus
GO:0006554	lysine catabolism	Biological process	0.00213682	0.000131557	14	5	951	2183	over	Scaffold_26_10914_29731_30687_-, RSAG8_10273, Scaffold_328_809_9150_9554_-, Scaffold_4_29252_270362_270838_-, RSAG8_01426, Scaffold_81_3177_114897_115370_-, RSAG8_03292, Scaffold_81_3160_115641_116261_-, Scaffold_26_10937_28426_29532_-, Scaffold_40_4933_176094_176690_-, Scaffold_26_10961_27162_27539_-, Scaffold_81_3184_114612_114893_-, RSAG8_01395, RSAG8_03384	RSAG8_04206, Scaffold_40_4919_176955_177320_-, RSAG8_13472, RSAG8_12287, RSAG8_08696
GO:0006560	proline metabolism	Biological process	3.44091e-07	8.08548e-09	24	5	941	2183	over	Scaffold_5_19186_502940_503791_-, Scaffold_328_809_9150_9554_-, Scaffold_1_34051_689472_689813_-, RSAG8_06416, Scaffold_45_8140_18989_19468_-, Scaffold_1_34035_690098_690751_-, Scaffold_81_3177_114897_115370_-, Scaffold_59_7136_17858_18007_-, Scaffold_45_8132_19545_19994_-, Scaffold_81_3160_115641_116261_-, Scaffold_59_7152_17380_17559_-, Scaffold_1_34198_682398_682862_-, RSAG8_01881, Scaffold_1_…	Scaffold_188_26_821_1156_plus, Scaffold_122_952_44319_44723_plus, RSAG8_00941, RSAG8_05076, RSAG8_08696
GO:0006571	tyrosine biosynthesis	Biological process	0.000431227	2.2212e-05	17	6	948	2182	over	Scaffold_29_7530_85862_86710_-, RSAG8_12298, RSAG8_05154, Scaffold_29_7531_85752_86516_-, Scaffold_59_7136_17858_18007_-, RSAG8_08732, Scaffold_59_7152_17380_17559_-, Scaffold_1_34198_682398_682862_-, Scaffold_1_34179_683183_683749_-, RSAG8_05275, RSAG8_00729, RSAG8_00716, RSAG8_00276, Scaffold_124_2400_68176_68313_-, RSAG8_07402, Scaffold_213_1926_10094_10954_-, RSAG8_12948	Scaffold_82_1702_77221_77688_plus, RSAG8_00689, RSAG8_06229, RSAG8_02150, Scaffold_2_9421_461581_461871_plus, Scaffold_82_1710_77879_78211_plus
GO:0006574	valine catabolism	Biological process	0.0195531	0.00193087	10	4	955	2184	over	Scaffold_328_809_9150_9554_-, Scaffold_81_3177_114897_115370_-, RSAG8_03292, Scaffold_81_3160_115641_116261_-, Scaffold_40_4933_176094_176690_-, Scaffold_81_3184_114612_114893_-, RSAG8_01395, Scaffold_100_2786_112750_112974_-, RSAG8_03384, RSAG8_11524	Scaffold_40_4919_176955_177320_-, RSAG8_12287, RSAG8_08696, Scaffold_165_1434_68589_68810_plus
GO:0006591	ornithine metabolism	Biological process	0.0255035	0.00266617	5	0	960	2188	over	Scaffold_1_34051_689472_689813_-, Scaffold_1_34035_690098_690751_-, RSAG8_00280, Scaffold_1_34056_689217_689468_-, RSAG8_06601
GO:0006631	fatty acid metabolism	Biological process	0.028611	0.00302591	23	22	942	2166	over	Scaffold_328_809_9150_9554_-, Scaffold_46_6000_98012_98116_-, Scaffold_46_5962_99808_100200_-, Scaffold_46_5952_100443_101072_-, Scaffold_81_3177_114897_115370_-, RSAG8_02681, RSAG8_06553, RSAG8_03292, Scaffold_81_3160_115641_116261_-, Scaffold_19_9331_132995_133519_-, Scaffold_46_5996_98140_98358_-, Scaffold_40_4933_176094_176690_-, Scaffold_46_5989_98412_98771_-, Scaffold_81_3184_114612_114893_…	RSAG8_08950, Scaffold_8_6576_302944_303201_plus, RSAG8_03771, RSAG8_08282, RSAG8_13178, Scaffold_40_4919_176955_177320_-, Scaffold_8_6649_307147_307833_plus, Scaffold_8_6640_305861_307249_plus, Scaffold_8_6703_310619_311176_plus, Scaffold_8_6692_309237_310517_plus, RSAG8_12287, RSAG8_03263, RSAG8_04339, RSAG8_04644, Scaffold_8_6604_303659_305023_plus, Scaffold_8_6670_308090_309127_plus, Scaffold_…
GO:0006699	bile acid biosynthesis	Biological process	0.0364975	0.00420483	6	1	959	2187	over	Scaffold_328_809_9150_9554_-, Scaffold_81_3177_114897_115370_-, Scaffold_81_3160_115641_116261_-, Scaffold_81_3184_114612_114893_-, RSAG8_01395, RSAG8_03384	RSAG8_08696
GO:0006839	mitochondrial transport	Biological process	0.0407727	0.00480922	7	2	958	2186	over	RSAG8_06434, Scaffold_69_3349_155556_155675_-, RSAG8_09505, RSAG8_04072, Scaffold_69_3354_155388_155552_-, RSAG8_08064, Scaffold_2_28105_381714_382322_-	Scaffold_74_1260_58335_58961_plus, Scaffold_118_1256_63400_63585_plus
GO:0009085	lysine biosynthesis	Biological process	0.0364975	0.00420483	6	1	959	2187	over	Scaffold_26_10914_29731_30687_-, Scaffold_188_2474_13288_14103_-, RSAG8_11974, Scaffold_26_10937_28426_29532_-, Scaffold_26_10961_27162_27539_-, RSAG8_02728	Scaffold_146_1510_66276_66584_plus
GO:0009086	methionine biosynthesis	Biological process	0.00455366	0.000316439	12	4	953	2184	over	Scaffold_10_13143_243826_244134_-, Scaffold_20_7578_178295_178498_-, Scaffold_188_2474_13288_14103_-, RSAG8_03123, RSAG8_11974, Scaffold_10_13175_242032_242388_-, Scaffold_10_13167_242378_243427_-, Scaffold_10_13153_243355_243732_-, Scaffold_10_13182_241602_242048_-, RSAG8_04455, RSAG8_04443, RSAG8_01967	Scaffold_124_549_28165_28401_plus, RSAG8_09099, RSAG8_03038, Scaffold_20_4233_204180_204551_plus
GO:0009094	L-phenylalanine biosynthesis	Biological process	0.000431227	2.2212e-05	17	6	948	2182	over	Scaffold_29_7530_85862_86710_-, RSAG8_12298, RSAG8_05154, Scaffold_29_7531_85752_86516_-, Scaffold_59_7136_17858_18007_-, RSAG8_08732, Scaffold_59_7152_17380_17559_-, Scaffold_1_34198_682398_682862_-, Scaffold_1_34179_683183_683749_-, RSAG8_05275, RSAG8_00729, RSAG8_00716, RSAG8_00276, Scaffold_124_2400_68176_68313_-, RSAG8_07402, Scaffold_213_1926_10094_10954_-, RSAG8_12948	Scaffold_82_1702_77221_77688_plus, RSAG8_00689, RSAG8_06229, RSAG8_02150, Scaffold_2_9421_461581_461871_plus, Scaffold_82_1710_77879_78211_plus
GO:0009097	isoleucine biosynthesis	Biological process	0.00718062	0.000553702	16	9	949	2179	over	RSAG8_03645, RSAG8_00354, Scaffold_188_2474_13288_14103_-, RSAG8_08100, RSAG8_11974, RSAG8_04537, RSAG8_04536, Scaffold_70_5312_91652_92215_-, Scaffold_13_11763_218118_218705_-, Scaffold_70_5266_93740_93988_-, RSAG8_01068, RSAG8_03587, RSAG8_04983, RSAG8_02760, Scaffold_113_4265_29937_30368_-, RSAG8_10102	RSAG8_00737, RSAG8_01809, RSAG8_00700, Scaffold_1_16751_834524_835834_plus, Scaffold_25_3645_161539_161901_plus, Scaffold_60_2324_101957_102583_plus, Scaffold_3_8263_368024_368566_plus, Scaffold_1_16737_834048_834503_plus, Scaffold_87_2168_92894_93445_plus
GO:0009098	leucine biosynthesis	Biological process	0.0145792	0.00135083	14	8	951	2180	over	RSAG8_03645, RSAG8_00354, RSAG8_08100, RSAG8_04537, RSAG8_04536, Scaffold_70_5312_91652_92215_-, Scaffold_13_11763_218118_218705_-, Scaffold_70_5266_93740_93988_-, RSAG8_01068, RSAG8_03587, RSAG8_04983, RSAG8_02760, Scaffold_113_4265_29937_30368_-, RSAG8_10102	RSAG8_00737, RSAG8_00700, Scaffold_1_16751_834524_835834_plus, Scaffold_25_3645_161539_161901_plus, Scaffold_60_2324_101957_102583_plus, Scaffold_3_8263_368024_368566_plus, Scaffold_1_16737_834048_834503_plus, Scaffold_87_2168_92894_93445_plus
GO:0009099	valine biosynthesis	Biological process	0.0145792	0.00135083	14	8	951	2180	over	RSAG8_03645, RSAG8_00354, RSAG8_08100, RSAG8_04537, RSAG8_04536, Scaffold_70_5312_91652_92215_-, Scaffold_13_11763_218118_218705_-, Scaffold_70_5266_93740_93988_-, RSAG8_01068, RSAG8_03587, RSAG8_04983, RSAG8_02760, Scaffold_113_4265_29937_30368_-, RSAG8_10102	RSAG8_00737, RSAG8_00700, Scaffold_1_16751_834524_835834_plus, Scaffold_25_3645_161539_161901_plus, Scaffold_60_2324_101957_102583_plus, Scaffold_3_8263_368024_368566_plus, Scaffold_1_16737_834048_834503_plus, Scaffold_87_2168_92894_93445_plus
GO:0009132	nucleoside diphosphate metabolism	Biological process	0.00923065	0.000813062	6	0	959	2188	over	RSAG8_00665, RSAG8_00916, Scaffold_64_4801_115766_117259_-, RSAG8_07737, Scaffold_2_18109_861355_861654_-, Scaffold_2_29516_318233_318907_-
GO:0009821	alkaloid biosynthesis	Biological process	0.00923065	0.000813062	6	0	959	2188	over	Scaffold_59_7136_17858_18007_-, Scaffold_59_7152_17380_17559_-, Scaffold_1_34198_682398_682862_-, Scaffold_1_34179_683183_683749_-, RSAG8_00276, RSAG8_07402
GO:0015976	carbon utilization	Biological process	0.00517584	0.00037545	19	12	946	2176	over	RSAG8_02069, RSAG8_00675, Scaffold_40_7261_59389_59610_-, Scaffold_63_7757_8541_9179_-, Scaffold_59_7136_17858_18007_-, RSAG8_07641, RSAG8_05451, Scaffold_59_7152_17380_17559_-, Scaffold_1_34198_682398_682862_-, RSAG8_06052, Scaffold_1_34179_683183_683749_-, RSAG8_06048, Scaffold_105_5045_11536_12714_-, RSAG8_00276, Scaffold_63_7745_9212_9391_-, RSAG8_07402, Scaffold_40_7270_58874_59416_-, RSAG8_…	Scaffold_6_5761_269054_269482_plus, Scaffold_31_355_14379_14510_plus, Scaffold_6_5749_268239_268787_plus, RSAG8_06051, Scaffold_2_6964_342414_342686_plus, Scaffold_6_5753_268817_269050_plus, Scaffold_40_7284_58055_58426_-, Scaffold_40_7307_56910_57281_-, Scaffold_2_6983_343122_343514_plus, Scaffold_31_361_14510_14803_plus, Scaffold_2_6977_343045_343212_plus, Scaffold_6_5741_267750_268235_plus
GO:0015986	ATP synthesis coupled proton transport	Biological process	0.000959303	5.46753e-05	16	6	949	2182	over	Scaffold_105_3150_88647_88784_-, RSAG8_10250, RSAG8_00681, RSAG8_02342, Scaffold_11_16256_99544_99939_-, RSAG8_03227, Scaffold_7_24894_199497_200051_-, Scaffold_2_28653_355568_355777_-, RSAG8_01361, RSAG8_03860, Scaffold_4_31718_157549_157686_-, RSAG8_09792, Scaffold_2_28647_355830_356195_-, Scaffold_7_24883_200088_200480_-, Scaffold_2_28637_356475_357293_-, Scaffold_2_28642_356238_356465_-	Scaffold_15_4654_196314_196685_plus, Scaffold_15_4638_195124_195672_plus, Scaffold_15_4648_195808_196200_plus, RSAG8_08471, RSAG8_02103, Scaffold_15_4643_195215_195853_plus
GO:0017038	protein import	Biological process	0.00923065	0.000813062	6	0	959	2188	over	RSAG8_09505, Scaffold_4_18489_802371_803231_-, Scaffold_69_3354_155388_155552_-, RSAG8_08064, RSAG8_01662, Scaffold_2_28105_381714_382322_-
GO:0018193	peptidyl-amino acid modification	Biological process	0.0289182	0.00306722	16	12	949	2176	over	Scaffold_35_8637_40888_41196_-, RSAG8_10217, RSAG8_02381, RSAG8_13461, RSAG8_05728, Scaffold_7_22878_292175_292438_-, RSAG8_04133, RSAG8_06976, Scaffold_4_20645_700687_701148_-, Scaffold_221_1688_21648_21773_-, Scaffold_4_23843_536255_536788_-, RSAG8_01615, RSAG8_05503, Scaffold_35_8632_41252_41467_-, RSAG8_11848, RSAG8_06127	Scaffold_41_285_10782_10955_plus, RSAG8_09669, RSAG8_09662, RSAG8_06975, RSAG8_09293, RSAG8_11860, RSAG8_00635, Scaffold_17_5785_247489_247674_plus, RSAG8_01087, RSAG8_05729, RSAG8_04978, RSAG8_03827
GO:0019260	1,2-dichloroethane catabolism	Biological process	0.0364975	0.00420483	6	1	959	2187	over	Scaffold_328_809_9150_9554_-, Scaffold_81_3177_114897_115370_-, Scaffold_81_3160_115641_116261_-, Scaffold_81_3184_114612_114893_-, RSAG8_01395, RSAG8_03384	RSAG8_08696
GO:0019427	acetyl-CoA biosynthesis from acetate	Biological process	0.00923065	0.000813062	6	0	959	2188	over	RSAG8_12405, Scaffold_221_1657_23150_23701_-, Scaffold_221_1686_21777_22016_-, Scaffold_221_1670_22394_22648_-, Scaffold_221_1666_22652_23104_-, Scaffold_221_1688_21648_21773_-
GO:0019482	beta-alanine metabolism	Biological process	0.00650125	0.000495371	8	1	957	2187	over	Scaffold_328_809_9150_9554_-, Scaffold_9_14768_418248_418529_-, Scaffold_81_3177_114897_115370_-, Scaffold_81_3160_115641_116261_-, RSAG8_02959, Scaffold_81_3184_114612_114893_-, RSAG8_01395, RSAG8_03384	RSAG8_08696
GO:0019643	reductive tricarboxylic acid cycle	Biological process	4.75978e-05	1.92945e-06	16	3	949	2185	over	RSAG8_08997, RSAG8_05359, Scaffold_30_9701_25991_26284_-, RSAG8_12405, Scaffold_27_7782_119635_120222_-, RSAG8_02199, RSAG8_05416, Scaffold_221_1657_23150_23701_-, RSAG8_01397, Scaffold_221_1686_21777_22016_-, Scaffold_221_1670_22394_22648_-, Scaffold_221_1666_22652_23104_-, Scaffold_27_7786_119453_119809_-, Scaffold_221_1688_21648_21773_-, RSAG8_11510, RSAG8_05080	Scaffold_87_2690_114240_114722_plus, RSAG8_11202, Scaffold_1_17332_870329_870454_plus
GO:0019852	L-ascorbic acid metabolism	Biological process	0.0364975	0.00420483	6	1	959	2187	over	Scaffold_328_809_9150_9554_-, Scaffold_81_3177_114897_115370_-, Scaffold_81_3160_115641_116261_-, Scaffold_81_3184_114612_114893_-, RSAG8_01395, RSAG8_03384	RSAG8_08696
GO:0042254	ribosome biogenesis	Biological process	0.000290598	1.35726e-05	68	76	897	2112	over	RSAG8_08646, RSAG8_01498, RSAG8_06110, RSAG8_05029, Scaffold_21_6649_253056_253238_-, Scaffold_13_12486_183051_183533_-, RSAG8_09273, RSAG8_10285, Scaffold_18_11167_45038_45418_-, Scaffold_82_5308_25019_25909_-, Scaffold_80_3964_94527_94772_-, Scaffold_4_20887_687478_687768_-, RSAG8_06769, RSAG8_04595, RSAG8_01400, Scaffold_93_5070_25916_26365_-, RSAG8_11626, Scaffold_13_12484_183322_183471_-, RS…	RSAG8_08951, RSAG8_04597, RSAG8_07853, RSAG8_06409, RSAG8_05654, RSAG8_08911, Scaffold_5_8862_415177_415818_plus, RSAG8_02022, RSAG8_04547, RSAG8_11346, RSAG8_02366, RSAG8_10229, RSAG8_10588, RSAG8_09052, RSAG8_01587, RSAG8_08285, RSAG8_08284, RSAG8_11609, RSAG8_06092, RSAG8_02966, RSAG8_01516, RSAG8_09693, RSAG8_08593, RSAG8_06057, Scaffold_45_3258_151783_152016_plus, RSAG8_01821, Scaffold_45_33…
GO:0043623	cellular protein complex assembly	Biological process	0.00460507	0.000322818	13	5	952	2183	over	RSAG8_05008, Scaffold_2_33511_119049_119531_-, RSAG8_06296, Scaffold_1_46020_102190_102354_-, RSAG8_05485, RSAG8_06530, Scaffold_46_7053_52097_52318_-, Scaffold_10_15679_128527_129165_-, RSAG8_03076, RSAG8_03075, RSAG8_00572, Scaffold_2_28105_381714_382322_-, RSAG8_01152	Scaffold_10_2896_130166_130756_plus, RSAG8_08831, Scaffold_10_2901_130791_130967_plus, RSAG8_02734, Scaffold_10_2907_130971_131225_plus
GO:0044772	mitotic cell cycle phase transition	Biological process	0.0255035	0.00266617	5	0	960	2188	over	RSAG8_01498, Scaffold_7_24953_195931_196605_-, Scaffold_4_26310_410409_410657_-, Scaffold_2_28105_381714_382322_-, Scaffold_4_23843_536255_536788_-
GO:0046251	limonene catabolism	Biological process	0.0364975	0.00420483	6	1	959	2187	over	Scaffold_328_809_9150_9554_-, Scaffold_81_3177_114897_115370_-, Scaffold_81_3160_115641_116261_-, Scaffold_81_3184_114612_114893_-, RSAG8_01395, RSAG8_03384	RSAG8_08696
GO:0046487	glyoxylate metabolism	Biological process	0.00853592	0.00068163	14	7	951	2181	over	RSAG8_05359, Scaffold_30_9701_25991_26284_-, RSAG8_12761, RSAG8_12759, RSAG8_12288, RSAG8_10014, RSAG8_02199, RSAG8_05416, Scaffold_1_37009_543528_543716_-, RSAG8_00754, RSAG8_00215, RSAG8_11510, Scaffold_111_4547_20983_21489_-, RSAG8_10401	Scaffold_212_758_31104_31442_plus, Scaffold_2_10589_513378_513662_plus, Scaffold_1_17332_870329_870454_plus, Scaffold_2_10615_514455_514766_plus, RSAG8_01085, Scaffold_258_221_10464_10928_plus, RSAG8_02774
GO:0051156	glucose 6-phosphate metabolism	Biological process	0.0255035	0.00266617	5	0	960	2188	over	RSAG8_01919, Scaffold_5_16991_603988_604434_-, Scaffold_5_17032_601821_602282_-, Scaffold_5_17016_602694_603041_-, Scaffold_5_16998_603493_603984_-
GO:0070925	organelle assembly	Biological process	0.0364975	0.00420483	6	1	959	2187	over	Scaffold_2_33511_119049_119531_-, Scaffold_1_46020_102190_102354_-, RSAG8_04000, RSAG8_12087, RSAG8_00572, Scaffold_194_1652_30070_30624_-	RSAG8_08728
