# Supplementary material for: Proteomic Analysis of Rhizoctonia solani Identifies Infection-specific, Redox Associated Proteins and Insight into Adaptation to Different Plant Hosts
Source: Mol Cell Proteomics. 2016 Jan 25;15(4):1188–203. doi: 10.1074/mcp.M115.054502 (PMC4824849; doi:10.1074/mcp.M115.054502)
Supplement: Supplemental Data [file 10.1074_M115.054502_mcp.M115.054502-6.xlsx]

## Sheet: Interproscan_Infection_only
Supplementary table S6: Proteins that were only found in samples from infection conditions.
1.Protein Accession	2.Sequence MD5 digest	3.Sequence Length	4.Analysis	5.Signature Accession	6.Signature Description	7.Start location	8.Stop location	9.Score (e-value)	10.Status (T: true)	12.InterPro annotations	13.InterPro description	14.GO annotations	15.Pathways annotation
RSAG8_01641	ce9771a5072ff2504d402cc3b3493ff6	942	PANTHER	PTHR10774	-	144	941	1.8e-245	T	-	-	-	-
RSAG8_01641	ce9771a5072ff2504d402cc3b3493ff6	942	PANTHER	PTHR10774:SF15	-	144	941	1.8e-245	T	-	-	-	-
RSAG8_01641	ce9771a5072ff2504d402cc3b3493ff6	942	Gene3D	G3DSA:2.60.40.150	-	663	799	4.5e-28	T	-	-	-	-
RSAG8_01641	ce9771a5072ff2504d402cc3b3493ff6	942	SUPERFAMILY	SSF49562	-	645	773	2.34e-24	T	IPR000008	C2 domain	GO:0005515	-
RSAG8_01641	ce9771a5072ff2504d402cc3b3493ff6	942	Gene3D	G3DSA:2.60.40.150	-	445	538	3.1e-20	T	-	-	-	-
RSAG8_01641	ce9771a5072ff2504d402cc3b3493ff6	942	Gene3D	G3DSA:2.60.40.150	-	540	649	3.3e-20	T	-	-	-	-
RSAG8_01641	ce9771a5072ff2504d402cc3b3493ff6	942	SUPERFAMILY	SSF49562	-	418	538	2.49e-19	T	IPR000008	C2 domain	GO:0005515	-
RSAG8_01641	ce9771a5072ff2504d402cc3b3493ff6	942	SUPERFAMILY	SSF49562	-	544	648	1.16e-17	T	IPR000008	C2 domain	GO:0005515	-
RSAG8_01641	ce9771a5072ff2504d402cc3b3493ff6	942	Pfam	PF00168	C2 domain	669	750	1.1e-14	T	IPR000008	C2 domain	GO:0005515	-
RSAG8_01641	ce9771a5072ff2504d402cc3b3493ff6	942	SMART	SM00239	Protein kinase C conserved region 2 (CalB)	667	766	3.2e-13	T	IPR000008	C2 domain	GO:0005515	-
RSAG8_01641	ce9771a5072ff2504d402cc3b3493ff6	942	Pfam	PF00168	C2 domain	450	532	4.7e-12	T	IPR000008	C2 domain	GO:0005515	-
RSAG8_01641	ce9771a5072ff2504d402cc3b3493ff6	942	SMART	SM00239	Protein kinase C conserved region 2 (CalB)	449	548	1.5e-10	T	IPR000008	C2 domain	GO:0005515	-
RSAG8_01641	ce9771a5072ff2504d402cc3b3493ff6	942	Pfam	PF00168	C2 domain	544	611	6.1e-08	T	IPR000008	C2 domain	GO:0005515	-
RSAG8_01641	ce9771a5072ff2504d402cc3b3493ff6	942	SMART	SM00239	Protein kinase C conserved region 2 (CalB)	551	628	6.8	T	IPR000008	C2 domain	GO:0005515	-
RSAG8_01641	ce9771a5072ff2504d402cc3b3493ff6	942	ProSiteProfiles	PS50004	C2 domain profile.	668	751	10.101	T	IPR000008	C2 domain	GO:0005515	-
RSAG8_01641	ce9771a5072ff2504d402cc3b3493ff6	942	ProSiteProfiles	PS50004	C2 domain profile.	450	533	11.433	T	IPR000008	C2 domain	GO:0005515	-
RSAG8_01641	ce9771a5072ff2504d402cc3b3493ff6	942	Phobius	TRANSMEMBRANE	Region of a membrane-bound protein predicted to be embedded in the membrane.	188	205	-	T	-	-	-	-
RSAG8_01641	ce9771a5072ff2504d402cc3b3493ff6	942	Phobius	NON_CYTOPLASMIC_DOMAIN	Region of a membrane-bound protein predicted to be outside the membrane, in the extracellular region.	183	187	-	T	-	-	-	-
RSAG8_01641	ce9771a5072ff2504d402cc3b3493ff6	942	Phobius	CYTOPLASMIC_DOMAIN	Region of a membrane-bound protein predicted to be outside the membrane, in the cytoplasm.	206	942	-	T	-	-	-	-
RSAG8_01641	ce9771a5072ff2504d402cc3b3493ff6	942	Phobius	TRANSMEMBRANE	Region of a membrane-bound protein predicted to be embedded in the membrane.	165	182	-	T	-	-	-	-
RSAG8_01641	ce9771a5072ff2504d402cc3b3493ff6	942	Phobius	CYTOPLASMIC_DOMAIN	Region of a membrane-bound protein predicted to be outside the membrane, in the cytoplasm.	1	164	-	T	-	-	-	-
RSAG8_01641	ce9771a5072ff2504d402cc3b3493ff6	942	TMHMM	TMhelix	Region of a membrane-bound protein predicted to be embedded in the membrane.	244	266	-	T	-	-	-	-
RSAG8_01641	ce9771a5072ff2504d402cc3b3493ff6	942	TMHMM	TMhelix	Region of a membrane-bound protein predicted to be embedded in the membrane.	165	184	-	T	-	-	-	-
RSAG8_01641	ce9771a5072ff2504d402cc3b3493ff6	942	TMHMM	TMhelix	Region of a membrane-bound protein predicted to be embedded in the membrane.	188	207	-	T	-	-	-	-
RSAG8_02341	ee008baaed18f999d68411f469c05256	249	Gene3D	G3DSA:3.90.280.10	-	36	220	8.9e-42	T	IPR008914	Phosphatidylethanolamine-binding protein PEBP	-	-
RSAG8_02341	ee008baaed18f999d68411f469c05256	249	PANTHER	PTHR11362	-	34	216	6.6e-39	T	-	-	-	-
RSAG8_02341	ee008baaed18f999d68411f469c05256	249	SUPERFAMILY	SSF49777	-	38	219	5.36e-38	T	IPR008914	Phosphatidylethanolamine-binding protein PEBP	-	-
RSAG8_02341	ee008baaed18f999d68411f469c05256	249	Pfam	PF01161	Phosphatidylethanolamine-binding protein	76	216	9.1e-20	T	IPR008914	Phosphatidylethanolamine-binding protein PEBP	-	-
RSAG8_02341	ee008baaed18f999d68411f469c05256	249	Phobius	SIGNAL_PEPTIDE_N_REGION	N-terminal region of a signal peptide.	1	2	-	T	-	-	-	-
RSAG8_02341	ee008baaed18f999d68411f469c05256	249	Phobius	SIGNAL_PEPTIDE	Signal peptide region	1	19	-	T	-	-	-	-
RSAG8_02341	ee008baaed18f999d68411f469c05256	249	Phobius	SIGNAL_PEPTIDE_C_REGION	C-terminal region of a signal peptide.	15	19	-	T	-	-	-	-
RSAG8_02341	ee008baaed18f999d68411f469c05256	249	Phobius	NON_CYTOPLASMIC_DOMAIN	Region of a membrane-bound protein predicted to be outside the membrane, in the extracellular region.	20	249	-	T	-	-	-	-
RSAG8_02341	ee008baaed18f999d68411f469c05256	249	Phobius	SIGNAL_PEPTIDE_H_REGION	Hydrophobic region of a signal peptide.	3	14	-	T	-	-	-	-
RSAG8_02341	ee008baaed18f999d68411f469c05256	249	SignalP_EUK	SignalP-noTM	-	1	19	-	T	-	-	-	-
RSAG8_02341	ee008baaed18f999d68411f469c05256	249	SignalP_GRAM_NEGATIVE	SignalP-noTM	-	1	19	-	T	-	-	-	-
RSAG8_02341	ee008baaed18f999d68411f469c05256	249	SignalP_GRAM_POSITIVE	SignalP-TM	-	1	21	-	T	-	-	-	-
RSAG8_02404	-	-	-	-	-	-	-	-	-	-	-	-	-
RSAG8_02576	-	-	-	-	-	-	-	-	-	-	-	-	-
RSAG8_02776	04d079a18fc9355ccce6795d5b86e23d	456	PANTHER	PTHR31297	-	44	452	8.6e-78	T	-	-	-	-
RSAG8_02776	04d079a18fc9355ccce6795d5b86e23d	456	PANTHER	PTHR31297:SF1	-	44	452	8.6e-78	T	-	-	-	-
RSAG8_02776	04d079a18fc9355ccce6795d5b86e23d	456	Gene3D	G3DSA:3.20.20.80	-	56	361	2.7e-73	T	IPR013781	Glycoside hydrolase, catalytic domain	GO:0005975	-
RSAG8_02776	04d079a18fc9355ccce6795d5b86e23d	456	SUPERFAMILY	SSF51445	-	28	350	3.32e-72	T	IPR017853	Glycoside hydrolase, superfamily	-	-
RSAG8_02776	04d079a18fc9355ccce6795d5b86e23d	456	Pfam	PF00150	Cellulase (glycosyl hydrolase family 5)	65	325	3.8e-30	T	IPR001547	Glycoside hydrolase, family 5	GO:0004553|GO:0005975	-
RSAG8_02867	30c9647036619d5252b8d8c26640c6f0	840	PIRSF	PIRSF017245	-	2	840	1.8e-294	T	IPR005593	Xylulose 5-phosphate/Fructose 6-phosphate phosphoketolase	GO:0005975|GO:0016832	KEGG: 00030+4.1.2.-|KEGG: 00310+4.1.2.-|KEGG: 00592+4.1.2.-|KEGG: 00624+4.1.2.-
RSAG8_02867	30c9647036619d5252b8d8c26640c6f0	840	PANTHER	PTHR31273:SF0	-	29	835	3.8e-287	T	-	-	-	-
RSAG8_02867	30c9647036619d5252b8d8c26640c6f0	840	PANTHER	PTHR31273	-	29	835	3.8e-287	T	-	-	-	-
RSAG8_02867	30c9647036619d5252b8d8c26640c6f0	840	Pfam	PF09364	XFP N-terminal domain	37	431	1e-130	T	IPR018970	Xylulose 5-phosphate/Fructose 6-phosphate phosphoketolase, N-terminal	-	KEGG: 00030+4.1.2.-|KEGG: 00310+4.1.2.-|KEGG: 00592+4.1.2.-|KEGG: 00624+4.1.2.-
RSAG8_02867	30c9647036619d5252b8d8c26640c6f0	840	Pfam	PF03894	D-xylulose 5-phosphate/D-fructose 6-phosphate phosphoketolase	440	609	1.3e-64	T	IPR005593	Xylulose 5-phosphate/Fructose 6-phosphate phosphoketolase	GO:0005975|GO:0016832	KEGG: 00030+4.1.2.-|KEGG: 00310+4.1.2.-|KEGG: 00592+4.1.2.-|KEGG: 00624+4.1.2.-
RSAG8_02867	30c9647036619d5252b8d8c26640c6f0	840	SUPERFAMILY	SSF52518	-	37	370	1.51e-46	T	-	-	-	-
RSAG8_02867	30c9647036619d5252b8d8c26640c6f0	840	Pfam	PF09363	XFP C-terminal domain	653	837	1.4e-42	T	IPR018969	Xylulose 5-phosphate/Fructose 6-phosphate phosphoketolase, C-terminal	GO:0005975|GO:0016832	KEGG: 00030+4.1.2.-|KEGG: 00310+4.1.2.-|KEGG: 00592+4.1.2.-|KEGG: 00624+4.1.2.-
RSAG8_02867	30c9647036619d5252b8d8c26640c6f0	840	SUPERFAMILY	SSF52518	-	432	617	4.71e-21	T	-	-	-	-
RSAG8_02867	30c9647036619d5252b8d8c26640c6f0	840	Gene3D	G3DSA:3.40.50.970	-	113	355	4.3e-16	T	-	-	-	-
RSAG8_02867	30c9647036619d5252b8d8c26640c6f0	840	SUPERFAMILY	SSF52922	-	653	783	1.73e-08	T	IPR009014	Transketolase, C-terminal/Pyruvate-ferredoxin oxidoreductase, domain II	GO:0003824|GO:0008152	-
RSAG8_02867	30c9647036619d5252b8d8c26640c6f0	840	Gene3D	G3DSA:3.40.50.920	-	663	703	5e-05	T	IPR009014	Transketolase, C-terminal/Pyruvate-ferredoxin oxidoreductase, domain II	GO:0003824|GO:0008152	-
RSAG8_02867	30c9647036619d5252b8d8c26640c6f0	840	ProSitePatterns	PS60003	Phosphoketolase signature 2.	187	205	-	T	IPR019789	Xylulose 5-phosphate/Fructose 6-phosphate phosphoketolase, thiamine diphosphate binding site	GO:0005975|GO:0016832	KEGG: 00030+4.1.2.-|KEGG: 00310+4.1.2.-|KEGG: 00592+4.1.2.-|KEGG: 00624+4.1.2.-
RSAG8_02867	30c9647036619d5252b8d8c26640c6f0	840	ProSitePatterns	PS60002	Phosphoketolase signature 1.	174	180	-	T	IPR019790	Xylulose 5-phosphate/Fructose 6-phosphate phosphoketolase, conserved site	GO:0005975|GO:0016832	KEGG: 00030+4.1.2.-|KEGG: 00310+4.1.2.-|KEGG: 00592+4.1.2.-|KEGG: 00624+4.1.2.-
RSAG8_02909	f5f80c436c14b94a20441d780cf8ce4f	134	PANTHER	PTHR12964	-	1	125	8.5e-40	T	-	-	-	-
RSAG8_02909	f5f80c436c14b94a20441d780cf8ce4f	134	PANTHER	PTHR12964:SF0	-	1	125	8.5e-40	T	-	-	-	-
RSAG8_02909	f5f80c436c14b94a20441d780cf8ce4f	134	PANTHER	PTHR12964	-	1	125	8.5e-40	T	-	-	-	-
RSAG8_02909	f5f80c436c14b94a20441d780cf8ce4f	134	PANTHER	PTHR12964:SF0	-	1	125	8.5e-40	T	-	-	-	-
RSAG8_02909	f5f80c436c14b94a20441d780cf8ce4f	134	Pfam	PF05347	Complex 1 protein (LYR family)	24	80	2.9e-05	T	IPR008011	Complex 1 LYR protein	-	-
RSAG8_02909	f5f80c436c14b94a20441d780cf8ce4f	134	Pfam	PF05347	Complex 1 protein (LYR family)	24	80	2.9e-05	T	IPR008011	Complex 1 LYR protein	-	-
RSAG8_03274	5b0a85507d9fcf946fb6bc7eb4bef1b6	295	PANTHER	PTHR24089	-	1	288	4.3e-183	T	-	-	-	-
RSAG8_03274	5b0a85507d9fcf946fb6bc7eb4bef1b6	295	PANTHER	PTHR24089:SF135	-	1	288	4.3e-183	T	-	-	-	-
RSAG8_03274	5b0a85507d9fcf946fb6bc7eb4bef1b6	295	Gene3D	G3DSA:1.50.40.10	-	2	280	7.9e-76	T	IPR023395	Mitochondrial carrier domain	-	-
RSAG8_03274	5b0a85507d9fcf946fb6bc7eb4bef1b6	295	SUPERFAMILY	SSF103506	-	2	276	2.35e-70	T	IPR023395	Mitochondrial carrier domain	-	-
RSAG8_03274	5b0a85507d9fcf946fb6bc7eb4bef1b6	295	Pfam	PF00153	Mitochondrial carrier protein	191	282	1e-22	T	IPR018108	Mitochondrial substrate/solute carrier	-	-
RSAG8_03274	5b0a85507d9fcf946fb6bc7eb4bef1b6	295	Pfam	PF00153	Mitochondrial carrier protein	90	180	6.5e-20	T	IPR018108	Mitochondrial substrate/solute carrier	-	-
RSAG8_03274	5b0a85507d9fcf946fb6bc7eb4bef1b6	295	Pfam	PF00153	Mitochondrial carrier protein	1	81	5.7e-16	T	IPR018108	Mitochondrial substrate/solute carrier	-	-
RSAG8_03274	5b0a85507d9fcf946fb6bc7eb4bef1b6	295	PRINTS	PR00926	Mitochondrial carrier protein signature	102	120	1.9e-07	T	IPR002067	Mitochondrial carrier protein	GO:0055085	-
RSAG8_03274	5b0a85507d9fcf946fb6bc7eb4bef1b6	295	PRINTS	PR00926	Mitochondrial carrier protein signature	200	222	1.9e-07	T	IPR002067	Mitochondrial carrier protein	GO:0055085	-
RSAG8_03274	5b0a85507d9fcf946fb6bc7eb4bef1b6	295	PRINTS	PR00926	Mitochondrial carrier protein signature	153	171	1.9e-07	T	IPR002067	Mitochondrial carrier protein	GO:0055085	-
RSAG8_03274	5b0a85507d9fcf946fb6bc7eb4bef1b6	295	PRINTS	PR00926	Mitochondrial carrier protein signature	52	72	1.9e-07	T	IPR002067	Mitochondrial carrier protein	GO:0055085	-
RSAG8_03274	5b0a85507d9fcf946fb6bc7eb4bef1b6	295	PRINTS	PR00926	Mitochondrial carrier protein signature	5	19	1.9e-07	T	IPR002067	Mitochondrial carrier protein	GO:0055085	-
RSAG8_03274	5b0a85507d9fcf946fb6bc7eb4bef1b6	295	ProSiteProfiles	PS50920	Solute carrier (Solcar) repeat profile.	1	77	16.377	T	IPR018108	Mitochondrial substrate/solute carrier	-	-
RSAG8_03274	5b0a85507d9fcf946fb6bc7eb4bef1b6	295	ProSiteProfiles	PS50920	Solute carrier (Solcar) repeat profile.	191	280	21.676	T	IPR018108	Mitochondrial substrate/solute carrier	-	-
RSAG8_03274	5b0a85507d9fcf946fb6bc7eb4bef1b6	295	ProSiteProfiles	PS50920	Solute carrier (Solcar) repeat profile.	89	180	24.401	T	IPR018108	Mitochondrial substrate/solute carrier	-	-
RSAG8_03396	48f34af4239268cc089542164a637df0	150	Gene3D	G3DSA:2.40.350.10	-	3	150	1e-17	T	IPR023159	SO1590-like domain	-	-
RSAG8_03396	48f34af4239268cc089542164a637df0	150	SUPERFAMILY	SSF159238	-	4	132	6.02e-15	T	-	-	-	-
RSAG8_03396	48f34af4239268cc089542164a637df0	150	Pfam	PF11528	Protein of unknown function (DUF3224)	3	131	2.8e-13	T	IPR021607	Protein of unknown function DUF3224	-	-
RSAG8_03407	-	-	-	-	-	-	-	-	-	-	-	-	-
RSAG8_04071	17c35c62f12dc64e5e6c11d408b2b917	216	PANTHER	PTHR11260	-	1	211	1.5e-56	T	-	-	-	-
RSAG8_04071	17c35c62f12dc64e5e6c11d408b2b917	216	Gene3D	G3DSA:1.20.1050.10	-	94	209	6.8e-33	T	IPR010987	Glutathione S-transferase, C-terminal-like	-	-
RSAG8_04071	17c35c62f12dc64e5e6c11d408b2b917	216	SUPERFAMILY	SSF47616	-	84	212	1.53e-26	T	IPR010987	Glutathione S-transferase, C-terminal-like	-	-
RSAG8_04071	17c35c62f12dc64e5e6c11d408b2b917	216	Gene3D	G3DSA:3.40.30.10	-	4	93	4e-26	T	IPR012336	Thioredoxin-like fold	-	-
RSAG8_04071	17c35c62f12dc64e5e6c11d408b2b917	216	SUPERFAMILY	SSF52833	-	2	89	2.92e-24	T	IPR012336	Thioredoxin-like fold	-	-
RSAG8_04071	17c35c62f12dc64e5e6c11d408b2b917	216	Pfam	PF13417	Glutathione S-transferase, N-terminal domain	6	82	2.4e-15	T	IPR004045	Glutathione S-transferase, N-terminal	GO:0005515	-
RSAG8_04071	17c35c62f12dc64e5e6c11d408b2b917	216	Pfam	PF00043	Glutathione S-transferase, C-terminal domain	126	205	8.1e-13	T	IPR004046	Glutathione S-transferase, C-terminal	-	-
RSAG8_04071	17c35c62f12dc64e5e6c11d408b2b917	216	ProSiteProfiles	PS50405	Soluble glutathione S-transferase C-terminal domain profile.	93	216	20.315	T	IPR010987	Glutathione S-transferase, C-terminal-like	-	-
RSAG8_04071	17c35c62f12dc64e5e6c11d408b2b917	216	ProSiteProfiles	PS50404	Soluble glutathione S-transferase N-terminal domain profile.	2	85	23.265	T	IPR004045	Glutathione S-transferase, N-terminal	GO:0005515	-
RSAG8_04212	6a60b74ea8237ab041ece48d543f6915	116	Gene3D	G3DSA:1.20.5.210	-	35	112	7.8e-30	T	IPR004205	Cytochrome b-c1 complex subunit 8	GO:0008121	-
RSAG8_04212	6a60b74ea8237ab041ece48d543f6915	116	Gene3D	G3DSA:1.20.5.210	-	35	112	7.8e-30	T	IPR004205	Cytochrome b-c1 complex subunit 8	GO:0008121	-
RSAG8_04212	6a60b74ea8237ab041ece48d543f6915	116	SUPERFAMILY	SSF81508	-	35	113	2.75e-29	T	IPR004205	Cytochrome b-c1 complex subunit 8	GO:0008121	-
RSAG8_04212	6a60b74ea8237ab041ece48d543f6915	116	SUPERFAMILY	SSF81508	-	35	113	2.75e-29	T	IPR004205	Cytochrome b-c1 complex subunit 8	GO:0008121	-
RSAG8_04212	6a60b74ea8237ab041ece48d543f6915	116	PANTHER	PTHR12119	-	37	111	7.7e-26	T	IPR004205	Cytochrome b-c1 complex subunit 8	GO:0008121	-
RSAG8_04212	6a60b74ea8237ab041ece48d543f6915	116	PANTHER	PTHR12119	-	37	111	7.7e-26	T	IPR004205	Cytochrome b-c1 complex subunit 8	GO:0008121	-
RSAG8_04212	6a60b74ea8237ab041ece48d543f6915	116	Pfam	PF02939	UcrQ family	37	111	1.4e-25	T	IPR004205	Cytochrome b-c1 complex subunit 8	GO:0008121	-
RSAG8_04212	6a60b74ea8237ab041ece48d543f6915	116	Pfam	PF02939	UcrQ family	37	111	1.4e-25	T	IPR004205	Cytochrome b-c1 complex subunit 8	GO:0008121	-
RSAG8_04212	6a60b74ea8237ab041ece48d543f6915	116	TMHMM	TMhelix	Region of a membrane-bound protein predicted to be embedded in the membrane.	77	99	-	T	-	-	-	-
RSAG8_04212	6a60b74ea8237ab041ece48d543f6915	116	TMHMM	TMhelix	Region of a membrane-bound protein predicted to be embedded in the membrane.	77	99	-	T	-	-	-	-
RSAG8_05194	3e7fcc7022905b4db457c86d3a92ebe6	331	SUPERFAMILY	SSF55486	-	162	325	6.74e-43	T	-	-	-	-
RSAG8_05194	3e7fcc7022905b4db457c86d3a92ebe6	331	SUPERFAMILY	SSF55486	-	162	325	6.74e-43	T	-	-	-	-
RSAG8_05194	3e7fcc7022905b4db457c86d3a92ebe6	331	Gene3D	G3DSA:3.40.390.10	-	163	325	4.1e-41	T	IPR024079	Metallopeptidase, catalytic domain	GO:0008237	-
RSAG8_05194	3e7fcc7022905b4db457c86d3a92ebe6	331	Gene3D	G3DSA:3.40.390.10	-	163	325	4.1e-41	T	IPR024079	Metallopeptidase, catalytic domain	GO:0008237	-
RSAG8_05194	3e7fcc7022905b4db457c86d3a92ebe6	331	Pfam	PF14521	Lysine-specific metallo-endopeptidase	198	324	8.4e-39	T	-	-	-	-
RSAG8_05194	3e7fcc7022905b4db457c86d3a92ebe6	331	Pfam	PF14521	Lysine-specific metallo-endopeptidase	198	324	8.4e-39	T	-	-	-	-
RSAG8_05194	3e7fcc7022905b4db457c86d3a92ebe6	331	Phobius	SIGNAL_PEPTIDE_N_REGION	N-terminal region of a signal peptide.	1	3	-	T	-	-	-	-
RSAG8_05194	3e7fcc7022905b4db457c86d3a92ebe6	331	Phobius	SIGNAL_PEPTIDE_C_REGION	C-terminal region of a signal peptide.	16	20	-	T	-	-	-	-
RSAG8_05194	3e7fcc7022905b4db457c86d3a92ebe6	331	Phobius	SIGNAL_PEPTIDE	Signal peptide region	1	20	-	T	-	-	-	-
RSAG8_05194	3e7fcc7022905b4db457c86d3a92ebe6	331	Phobius	SIGNAL_PEPTIDE_H_REGION	Hydrophobic region of a signal peptide.	4	15	-	T	-	-	-	-
RSAG8_05194	3e7fcc7022905b4db457c86d3a92ebe6	331	Phobius	NON_CYTOPLASMIC_DOMAIN	Region of a membrane-bound protein predicted to be outside the membrane, in the extracellular region.	21	331	-	T	-	-	-	-
RSAG8_05194	3e7fcc7022905b4db457c86d3a92ebe6	331	Phobius	SIGNAL_PEPTIDE_N_REGION	N-terminal region of a signal peptide.	1	3	-	T	-	-	-	-
RSAG8_05194	3e7fcc7022905b4db457c86d3a92ebe6	331	Phobius	SIGNAL_PEPTIDE_C_REGION	C-terminal region of a signal peptide.	16	20	-	T	-	-	-	-
RSAG8_05194	3e7fcc7022905b4db457c86d3a92ebe6	331	Phobius	SIGNAL_PEPTIDE	Signal peptide region	1	20	-	T	-	-	-	-
RSAG8_05194	3e7fcc7022905b4db457c86d3a92ebe6	331	Phobius	SIGNAL_PEPTIDE_H_REGION	Hydrophobic region of a signal peptide.	4	15	-	T	-	-	-	-
RSAG8_05194	3e7fcc7022905b4db457c86d3a92ebe6	331	Phobius	NON_CYTOPLASMIC_DOMAIN	Region of a membrane-bound protein predicted to be outside the membrane, in the extracellular region.	21	331	-	T	-	-	-	-
RSAG8_05194	3e7fcc7022905b4db457c86d3a92ebe6	331	SignalP_EUK	SignalP-noTM	-	1	17	-	T	-	-	-	-
RSAG8_05194	3e7fcc7022905b4db457c86d3a92ebe6	331	SignalP_EUK	SignalP-noTM	-	1	17	-	T	-	-	-	-
RSAG8_05194	3e7fcc7022905b4db457c86d3a92ebe6	331	SignalP_GRAM_NEGATIVE	SignalP-noTM	-	1	17	-	T	-	-	-	-
RSAG8_05194	3e7fcc7022905b4db457c86d3a92ebe6	331	SignalP_GRAM_NEGATIVE	SignalP-noTM	-	1	17	-	T	-	-	-	-
RSAG8_05194	3e7fcc7022905b4db457c86d3a92ebe6	331	SignalP_GRAM_POSITIVE	SignalP-TM	-	1	31	-	T	-	-	-	-
RSAG8_05194	3e7fcc7022905b4db457c86d3a92ebe6	331	SignalP_GRAM_POSITIVE	SignalP-TM	-	1	31	-	T	-	-	-	-
RSAG8_05661	d8604e427fb5e17bc502bf76deca539f	163	Gene3D	G3DSA:2.60.40.790	-	12	162	1.1e-21	T	-	-	-	-
RSAG8_05661	d8604e427fb5e17bc502bf76deca539f	163	Gene3D	G3DSA:2.60.40.790	-	12	162	1.1e-21	T	-	-	-	-
RSAG8_05661	d8604e427fb5e17bc502bf76deca539f	163	SUPERFAMILY	SSF49764	-	110	162	1.6e-18	T	IPR008978	HSP20-like chaperone	-	-
RSAG8_05661	d8604e427fb5e17bc502bf76deca539f	163	SUPERFAMILY	SSF49764	-	22	81	1.6e-18	T	IPR008978	HSP20-like chaperone	-	-
RSAG8_05661	d8604e427fb5e17bc502bf76deca539f	163	SUPERFAMILY	SSF49764	-	110	162	1.6e-18	T	IPR008978	HSP20-like chaperone	-	-
RSAG8_05661	d8604e427fb5e17bc502bf76deca539f	163	SUPERFAMILY	SSF49764	-	22	81	1.6e-18	T	IPR008978	HSP20-like chaperone	-	-
RSAG8_05661	d8604e427fb5e17bc502bf76deca539f	163	PANTHER	PTHR11527:SF42	-	9	162	2.2e-14	T	-	-	-	-
RSAG8_05661	d8604e427fb5e17bc502bf76deca539f	163	PANTHER	PTHR11527	-	9	162	2.2e-14	T	-	-	-	-
RSAG8_05661	d8604e427fb5e17bc502bf76deca539f	163	PANTHER	PTHR11527:SF42	-	9	162	2.2e-14	T	-	-	-	-
RSAG8_05661	d8604e427fb5e17bc502bf76deca539f	163	PANTHER	PTHR11527	-	9	162	2.2e-14	T	-	-	-	-
RSAG8_05661	d8604e427fb5e17bc502bf76deca539f	163	Pfam	PF00011	Hsp20/alpha crystallin family	42	155	3.3e-09	T	IPR002068	Alpha crystallin/Hsp20 domain	-	-
RSAG8_05661	d8604e427fb5e17bc502bf76deca539f	163	Pfam	PF00011	Hsp20/alpha crystallin family	42	155	3.3e-09	T	IPR002068	Alpha crystallin/Hsp20 domain	-	-
RSAG8_05661	d8604e427fb5e17bc502bf76deca539f	163	ProSiteProfiles	PS01031	Heat shock hsp20 proteins family profile.	42	151	19.787	T	IPR002068	Alpha crystallin/Hsp20 domain	-	-
RSAG8_05661	d8604e427fb5e17bc502bf76deca539f	163	ProSiteProfiles	PS01031	Heat shock hsp20 proteins family profile.	42	151	19.787	T	IPR002068	Alpha crystallin/Hsp20 domain	-	-
RSAG8_06148	aa03fc05fdcc10694cb395bd3aacb65b	949	PANTHER	PTHR11731	-	96	938	1.4e-228	T	-	-	-	-
RSAG8_06148	aa03fc05fdcc10694cb395bd3aacb65b	949	PANTHER	PTHR11731:SF16	-	96	938	1.4e-228	T	-	-	-	-
RSAG8_06148	aa03fc05fdcc10694cb395bd3aacb65b	949	Gene3D	G3DSA:3.40.50.1820	-	695	938	3.8e-71	T	-	-	-	-
RSAG8_06148	aa03fc05fdcc10694cb395bd3aacb65b	949	Gene3D	G3DSA:2.140.10.30	-	330	682	5.4e-65	T	-	-	-	-
RSAG8_06148	aa03fc05fdcc10694cb395bd3aacb65b	949	Pfam	PF00930	Dipeptidyl peptidase IV (DPP IV) N-terminal region	343	655	2.4e-62	T	IPR002469	Peptidase S9B, dipeptidylpeptidase IV N-terminal	GO:0006508|GO:0016020	-
RSAG8_06148	aa03fc05fdcc10694cb395bd3aacb65b	949	SUPERFAMILY	SSF53474	-	696	938	7.96e-60	T	-	-	-	-
RSAG8_06148	aa03fc05fdcc10694cb395bd3aacb65b	949	Pfam	PF00326	Prolyl oligopeptidase family	741	941	2.3e-46	T	IPR001375	Peptidase S9, prolyl oligopeptidase, catalytic domain	GO:0006508|GO:0008236	-
RSAG8_06148	aa03fc05fdcc10694cb395bd3aacb65b	949	SUPERFAMILY	SSF82171	-	333	502	1.83e-27	T	-	-	-	-
RSAG8_06148	aa03fc05fdcc10694cb395bd3aacb65b	949	SUPERFAMILY	SSF82171	-	529	680	1.83e-27	T	-	-	-	-
RSAG8_06148	aa03fc05fdcc10694cb395bd3aacb65b	949	Gene3D	G3DSA:2.140.10.30	-	225	326	3.8e-27	T	-	-	-	-
RSAG8_06148	aa03fc05fdcc10694cb395bd3aacb65b	949	Pfam	PF00930	Dipeptidyl peptidase IV (DPP IV) N-terminal region	228	327	7.6e-27	T	IPR002469	Peptidase S9B, dipeptidylpeptidase IV N-terminal	GO:0006508|GO:0016020	-
RSAG8_06148	aa03fc05fdcc10694cb395bd3aacb65b	949	SUPERFAMILY	SSF82171	-	130	292	2.35e-13	T	-	-	-	-
RSAG8_06148	aa03fc05fdcc10694cb395bd3aacb65b	949	Phobius	TRANSMEMBRANE	Region of a membrane-bound protein predicted to be embedded in the membrane.	95	115	-	T	-	-	-	-
RSAG8_06148	aa03fc05fdcc10694cb395bd3aacb65b	949	Phobius	NON_CYTOPLASMIC_DOMAIN	Region of a membrane-bound protein predicted to be outside the membrane, in the extracellular region.	116	949	-	T	-	-	-	-
RSAG8_06148	aa03fc05fdcc10694cb395bd3aacb65b	949	Phobius	CYTOPLASMIC_DOMAIN	Region of a membrane-bound protein predicted to be outside the membrane, in the cytoplasm.	1	94	-	T	-	-	-	-
RSAG8_06148	aa03fc05fdcc10694cb395bd3aacb65b	949	ProSitePatterns	PS00708	Prolyl endopeptidase family serine active site.	784	814	-	T	IPR002471	Peptidase S9, serine active site	GO:0004252|GO:0006508	-
RSAG8_06148	aa03fc05fdcc10694cb395bd3aacb65b	949	TMHMM	TMhelix	Region of a membrane-bound protein predicted to be embedded in the membrane.	96	115	-	T	-	-	-	-
RSAG8_06434	5544a5e55ea4709b3c6049eb394799af	261	PANTHER	PTHR24089:SF140	-	1	261	3.8e-131	T	-	-	-	-
RSAG8_06434	5544a5e55ea4709b3c6049eb394799af	261	PANTHER	PTHR24089	-	1	261	3.8e-131	T	-	-	-	-
RSAG8_06434	5544a5e55ea4709b3c6049eb394799af	261	SUPERFAMILY	SSF103506	-	5	254	1.7e-34	T	IPR023395	Mitochondrial carrier domain	-	-
RSAG8_06434	5544a5e55ea4709b3c6049eb394799af	261	Gene3D	G3DSA:1.50.40.10	-	65	259	2.1e-25	T	IPR023395	Mitochondrial carrier domain	-	-
RSAG8_06434	5544a5e55ea4709b3c6049eb394799af	261	Pfam	PF00153	Mitochondrial carrier protein	165	259	1.4e-12	T	IPR018108	Mitochondrial substrate/solute carrier	-	-
RSAG8_06434	5544a5e55ea4709b3c6049eb394799af	261	ProSiteProfiles	PS50920	Solute carrier (Solcar) repeat profile.	169	257	15.648	T	IPR018108	Mitochondrial substrate/solute carrier	-	-
RSAG8_06741	fcae9059a0d09ddc56a855469acd69ff	123	Pfam	PF11790	Glycosyl hydrolase catalytic core	3	121	4.5e-22	T	IPR024655	Uncharacterised protein family, glycosyl hydrolase catalytic domain	-	-
RSAG8_06741	fcae9059a0d09ddc56a855469acd69ff	123	SUPERFAMILY	SSF51445	-	3	71	3.64e-11	T	IPR017853	Glycoside hydrolase, superfamily	-	-
RSAG8_06741	fcae9059a0d09ddc56a855469acd69ff	123	Gene3D	G3DSA:3.20.20.80	-	2	81	4e-06	T	IPR013781	Glycoside hydrolase, catalytic domain	GO:0005975	-
RSAG8_06785	217ff2296b68793c5764add85e766d0b	467	Gene3D	G3DSA:3.20.20.70	-	4	347	1.1e-117	T	IPR013785	Aldolase-type TIM barrel	GO:0003824	-
RSAG8_06785	217ff2296b68793c5764add85e766d0b	467	PANTHER	PTHR11938	-	5	361	2e-96	T	-	-	-	-
RSAG8_06785	217ff2296b68793c5764add85e766d0b	467	TIGRFAM	TIGR01036	pyrD_sub2: dihydroorotate dehydrogenase (fumarate)	4	343	1.1e-90	T	IPR005719	Dihydroorotate dehydrogenase, class 2	GO:0004158|GO:0006207|GO:0016020|GO:0055114	KEGG: 00240+1.3.5.2|MetaCyc: PWY-5686|UniPathway: UPA00070
RSAG8_06785	217ff2296b68793c5764add85e766d0b	467	SUPERFAMILY	SSF51395	-	4	345	3.36e-86	T	-	-	-	-
RSAG8_06785	217ff2296b68793c5764add85e766d0b	467	Pfam	PF01180	Dihydroorotate dehydrogenase	34	341	4.6e-83	T	IPR012135	Dihydroorotate dehydrogenase, class 1/ 2	GO:0004152|GO:0006222|GO:0055114	Reactome: REACT_1698
RSAG8_06785	217ff2296b68793c5764add85e766d0b	467	Coils	Coil	-	327	355	-	T	-	-	-	-
RSAG8_06785	217ff2296b68793c5764add85e766d0b	467	ProSitePatterns	PS00912	Dihydroorotate dehydrogenase signature 2.	293	313	-	T	IPR001295	Dihydroorotate dehydrogenase, conserved site	GO:0004152|GO:0006207|GO:0055114	-
RSAG8_07377	6d67590ee0a92421f416a9ac4432067c	201	Pfam	PF01814	Hemerythrin HHE cation binding domain	8	126	3.2e-09	T	IPR012312	Haemerythrin/HHE cation-binding motif	-	-
RSAG8_07377	6d67590ee0a92421f416a9ac4432067c	201	Pfam	PF01814	Hemerythrin HHE cation binding domain	8	126	3.2e-09	T	IPR012312	Haemerythrin/HHE cation-binding motif	-	-
RSAG8_07377	6d67590ee0a92421f416a9ac4432067c	201	Gene3D	G3DSA:1.20.120.520	-	10	152	1e-08	T	-	-	-	-
RSAG8_07377	6d67590ee0a92421f416a9ac4432067c	201	Gene3D	G3DSA:1.20.120.520	-	10	152	1e-08	T	-	-	-	-
RSAG8_07377	6d67590ee0a92421f416a9ac4432067c	201	Coils	Coil	-	119	140	-	T	-	-	-	-
RSAG8_07377	6d67590ee0a92421f416a9ac4432067c	201	Coils	Coil	-	119	140	-	T	-	-	-	-
RSAG8_07378	570efa58903ad6a667468d4dc9f3b287	232	Pfam	PF01814	Hemerythrin HHE cation binding domain	43	162	3.7e-07	T	IPR012312	Haemerythrin/HHE cation-binding motif	-	-
RSAG8_07378	570efa58903ad6a667468d4dc9f3b287	232	Pfam	PF01814	Hemerythrin HHE cation binding domain	43	162	3.7e-07	T	IPR012312	Haemerythrin/HHE cation-binding motif	-	-
RSAG8_07378	570efa58903ad6a667468d4dc9f3b287	232	Gene3D	G3DSA:1.20.120.520	-	63	182	8.5e-07	T	-	-	-	-
RSAG8_07378	570efa58903ad6a667468d4dc9f3b287	232	Gene3D	G3DSA:1.20.120.520	-	63	182	8.5e-07	T	-	-	-	-
RSAG8_08263	46d58a44d6fa5bb9958b7f3cf2635f89	109	Gene3D	G3DSA:3.20.20.70	-	2	104	1.1e-17	T	IPR013785	Aldolase-type TIM barrel	GO:0003824	-
RSAG8_08263	46d58a44d6fa5bb9958b7f3cf2635f89	109	SUPERFAMILY	SSF51569	-	5	105	2.93e-13	T	-	-	-	-
RSAG8_09275	23f2b365e0baf74048fbca516c44365f	277	Coils	Coil	-	30	33	-	T	-	-	-	-
RSAG8_09373	99cf6b5f656e2fdcd0ae0f5b04e58a1f	124	Gene3D	G3DSA:3.20.20.80	-	29	79	3.2e-16	T	IPR013781	Glycoside hydrolase, catalytic domain	GO:0005975	-
RSAG8_09373	99cf6b5f656e2fdcd0ae0f5b04e58a1f	124	Gene3D	G3DSA:3.20.20.80	-	29	79	3.2e-16	T	IPR013781	Glycoside hydrolase, catalytic domain	GO:0005975	-
RSAG8_09373	99cf6b5f656e2fdcd0ae0f5b04e58a1f	124	SUPERFAMILY	SSF51445	-	30	83	1.61e-13	T	IPR017853	Glycoside hydrolase, superfamily	-	-
RSAG8_09373	99cf6b5f656e2fdcd0ae0f5b04e58a1f	124	SUPERFAMILY	SSF51445	-	30	83	1.61e-13	T	IPR017853	Glycoside hydrolase, superfamily	-	-
RSAG8_09373	99cf6b5f656e2fdcd0ae0f5b04e58a1f	124	Pfam	PF01183	Glycosyl hydrolases family 25	32	78	2.5e-12	T	IPR002053	Glycoside hydrolase, family 25	GO:0003796|GO:0009253|GO:0016998	-
RSAG8_09373	99cf6b5f656e2fdcd0ae0f5b04e58a1f	124	Pfam	PF01183	Glycosyl hydrolases family 25	32	78	2.5e-12	T	IPR002053	Glycoside hydrolase, family 25	GO:0003796|GO:0009253|GO:0016998	-
RSAG8_09373	99cf6b5f656e2fdcd0ae0f5b04e58a1f	124	SMART	SM00641	Glycosyl hydrolases family 25	29	122	2e-06	T	IPR018077	Glycoside hydrolase, family 25 subgroup	-	-
RSAG8_09373	99cf6b5f656e2fdcd0ae0f5b04e58a1f	124	SMART	SM00641	Glycosyl hydrolases family 25	29	122	2e-06	T	IPR018077	Glycoside hydrolase, family 25 subgroup	-	-
RSAG8_09373	99cf6b5f656e2fdcd0ae0f5b04e58a1f	124	Phobius	NON_CYTOPLASMIC_DOMAIN	Region of a membrane-bound protein predicted to be outside the membrane, in the extracellular region.	21	124	-	T	-	-	-	-
RSAG8_09373	99cf6b5f656e2fdcd0ae0f5b04e58a1f	124	Phobius	SIGNAL_PEPTIDE_N_REGION	N-terminal region of a signal peptide.	1	3	-	T	-	-	-	-
RSAG8_09373	99cf6b5f656e2fdcd0ae0f5b04e58a1f	124	Phobius	SIGNAL_PEPTIDE_C_REGION	C-terminal region of a signal peptide.	16	20	-	T	-	-	-	-
RSAG8_09373	99cf6b5f656e2fdcd0ae0f5b04e58a1f	124	Phobius	SIGNAL_PEPTIDE	Signal peptide region	1	20	-	T	-	-	-	-
RSAG8_09373	99cf6b5f656e2fdcd0ae0f5b04e58a1f	124	Phobius	SIGNAL_PEPTIDE_H_REGION	Hydrophobic region of a signal peptide.	4	15	-	T	-	-	-	-
RSAG8_09373	99cf6b5f656e2fdcd0ae0f5b04e58a1f	124	Phobius	NON_CYTOPLASMIC_DOMAIN	Region of a membrane-bound protein predicted to be outside the membrane, in the extracellular region.	21	124	-	T	-	-	-	-
RSAG8_09373	99cf6b5f656e2fdcd0ae0f5b04e58a1f	124	Phobius	SIGNAL_PEPTIDE_N_REGION	N-terminal region of a signal peptide.	1	3	-	T	-	-	-	-
RSAG8_09373	99cf6b5f656e2fdcd0ae0f5b04e58a1f	124	Phobius	SIGNAL_PEPTIDE_C_REGION	C-terminal region of a signal peptide.	16	20	-	T	-	-	-	-
RSAG8_09373	99cf6b5f656e2fdcd0ae0f5b04e58a1f	124	Phobius	SIGNAL_PEPTIDE	Signal peptide region	1	20	-	T	-	-	-	-
RSAG8_09373	99cf6b5f656e2fdcd0ae0f5b04e58a1f	124	Phobius	SIGNAL_PEPTIDE_H_REGION	Hydrophobic region of a signal peptide.	4	15	-	T	-	-	-	-
RSAG8_09373	99cf6b5f656e2fdcd0ae0f5b04e58a1f	124	SignalP_EUK	SignalP-noTM	-	1	20	-	T	-	-	-	-
RSAG8_09373	99cf6b5f656e2fdcd0ae0f5b04e58a1f	124	SignalP_EUK	SignalP-noTM	-	1	20	-	T	-	-	-	-
RSAG8_09373	99cf6b5f656e2fdcd0ae0f5b04e58a1f	124	SignalP_GRAM_NEGATIVE	SignalP-noTM	-	1	19	-	T	-	-	-	-
RSAG8_09373	99cf6b5f656e2fdcd0ae0f5b04e58a1f	124	SignalP_GRAM_NEGATIVE	SignalP-noTM	-	1	19	-	T	-	-	-	-
RSAG8_09373	99cf6b5f656e2fdcd0ae0f5b04e58a1f	124	SignalP_GRAM_POSITIVE	SignalP-TM	-	1	27	-	T	-	-	-	-
RSAG8_09373	99cf6b5f656e2fdcd0ae0f5b04e58a1f	124	SignalP_GRAM_POSITIVE	SignalP-TM	-	1	27	-	T	-	-	-	-
RSAG8_09443	2b2de978e714c4dde88c5ba4cc99b238	630	PANTHER	PTHR10742:SF14	-	53	618	6.2e-102	T	-	-	-	-
RSAG8_09443	2b2de978e714c4dde88c5ba4cc99b238	630	PANTHER	PTHR10742	-	53	618	6.2e-102	T	-	-	-	-
RSAG8_09443	2b2de978e714c4dde88c5ba4cc99b238	630	SUPERFAMILY	SSF51905	-	52	407	3.24e-45	T	-	-	-	-
RSAG8_09443	2b2de978e714c4dde88c5ba4cc99b238	630	SUPERFAMILY	SSF51905	-	533	565	3.24e-45	T	-	-	-	-
RSAG8_09443	2b2de978e714c4dde88c5ba4cc99b238	630	Gene3D	G3DSA:3.90.660.10	-	391	502	3.1e-44	T	-	-	-	-
RSAG8_09443	2b2de978e714c4dde88c5ba4cc99b238	630	Gene3D	G3DSA:3.90.660.10	-	81	166	3.1e-44	T	-	-	-	-
RSAG8_09443	2b2de978e714c4dde88c5ba4cc99b238	630	Gene3D	G3DSA:3.50.50.60	-	503	565	2.1e-28	T	-	-	-	-
RSAG8_09443	2b2de978e714c4dde88c5ba4cc99b238	630	Gene3D	G3DSA:3.50.50.60	-	301	387	2.1e-28	T	-	-	-	-
RSAG8_09443	2b2de978e714c4dde88c5ba4cc99b238	630	Gene3D	G3DSA:3.50.50.60	-	49	80	2.1e-28	T	-	-	-	-
RSAG8_09443	2b2de978e714c4dde88c5ba4cc99b238	630	Pfam	PF01593	Flavin containing amine oxidoreductase	322	564	1.1e-25	T	IPR002937	Amine oxidase	GO:0016491|GO:0055114	-
RSAG8_09443	2b2de978e714c4dde88c5ba4cc99b238	630	SUPERFAMILY	SSF54373	-	388	512	4.06e-23	T	-	-	-	-
RSAG8_09443	2b2de978e714c4dde88c5ba4cc99b238	630	Pfam	PF13450	NAD(P)-binding Rossmann-like domain	57	129	1.6e-09	T	-	-	-	-
RSAG8_09854	097c98dc6245da4095722308a020f2c6	909	PANTHER	PTHR10774	-	70	891	1.3e-219	T	-	-	-	-
RSAG8_09854	097c98dc6245da4095722308a020f2c6	909	PANTHER	PTHR10774:SF30	-	70	891	1.3e-219	T	-	-	-	-
RSAG8_09854	097c98dc6245da4095722308a020f2c6	909	SUPERFAMILY	SSF49562	-	529	661	5.3e-22	T	IPR000008	C2 domain	GO:0005515	-
RSAG8_09854	097c98dc6245da4095722308a020f2c6	909	Gene3D	G3DSA:2.60.40.150	-	439	452	5.8e-21	T	-	-	-	-
RSAG8_09854	097c98dc6245da4095722308a020f2c6	909	Gene3D	G3DSA:2.60.40.150	-	529	631	5.8e-21	T	-	-	-	-
RSAG8_09854	097c98dc6245da4095722308a020f2c6	909	SUPERFAMILY	SSF49562	-	707	850	1.03e-13	T	IPR000008	C2 domain	GO:0005515	-
RSAG8_09854	097c98dc6245da4095722308a020f2c6	909	Pfam	PF00168	C2 domain	535	619	1.9e-13	T	IPR000008	C2 domain	GO:0005515	-
RSAG8_09854	097c98dc6245da4095722308a020f2c6	909	Gene3D	G3DSA:2.60.40.150	-	707	862	1.7e-12	T	-	-	-	-
RSAG8_09854	097c98dc6245da4095722308a020f2c6	909	SMART	SM00239	Protein kinase C conserved region 2 (CalB)	532	635	1.1e-11	T	IPR000008	C2 domain	GO:0005515	-
RSAG8_09854	097c98dc6245da4095722308a020f2c6	909	Pfam	PF00168	C2 domain	724	827	0.0031	T	IPR000008	C2 domain	GO:0005515	-
RSAG8_09854	097c98dc6245da4095722308a020f2c6	909	SMART	SM00239	Protein kinase C conserved region 2 (CalB)	723	844	0.93	T	IPR000008	C2 domain	GO:0005515	-
RSAG8_09854	097c98dc6245da4095722308a020f2c6	909	ProSiteProfiles	PS50004	C2 domain profile.	526	620	12.084	T	IPR000008	C2 domain	GO:0005515	-
RSAG8_09854	097c98dc6245da4095722308a020f2c6	909	Coils	Coil	-	256	277	-	T	-	-	-	-
RSAG8_09854	097c98dc6245da4095722308a020f2c6	909	Phobius	CYTOPLASMIC_DOMAIN	Region of a membrane-bound protein predicted to be outside the membrane, in the cytoplasm.	1	211	-	T	-	-	-	-
RSAG8_09854	097c98dc6245da4095722308a020f2c6	909	Phobius	TRANSMEMBRANE	Region of a membrane-bound protein predicted to be embedded in the membrane.	212	236	-	T	-	-	-	-
RSAG8_09854	097c98dc6245da4095722308a020f2c6	909	Phobius	NON_CYTOPLASMIC_DOMAIN	Region of a membrane-bound protein predicted to be outside the membrane, in the extracellular region.	237	909	-	T	-	-	-	-
RSAG8_09854	097c98dc6245da4095722308a020f2c6	909	TMHMM	TMhelix	Region of a membrane-bound protein predicted to be embedded in the membrane.	214	236	-	T	-	-	-	-
RSAG8_10065	-	-	-	-	-	-	-	-	-	-	-	-	-
RSAG8_10152	1c6b7bc4f4bb16109cc1463e1d24c4d9	829	PANTHER	PTHR11405	-	12	815	0	T	-	-	-	-
RSAG8_10152	1c6b7bc4f4bb16109cc1463e1d24c4d9	829	PANTHER	PTHR11405:SF3	-	12	815	0	T	-	-	-	-
RSAG8_10152	1c6b7bc4f4bb16109cc1463e1d24c4d9	829	TIGRFAM	TIGR01368	CPSaseIIsmall: carbamoyl-phosphate synthase, small subunit	16	393	4.4e-109	T	IPR006274	Carbamoyl-phosphate synthase, small subunit	GO:0006543|GO:0070409	KEGG: 00240+6.3.5.5|KEGG: 00250+6.3.5.5|MetaCyc: PWY-5154|MetaCyc: PWY-5686|UniPathway: UPA00068|UniPathway: UPA00070
RSAG8_10152	1c6b7bc4f4bb16109cc1463e1d24c4d9	829	SUPERFAMILY	SSF56059	-	545	816	1.38e-89	T	-	-	-	-
RSAG8_10152	1c6b7bc4f4bb16109cc1463e1d24c4d9	829	Pfam	PF02786	Carbamoyl-phosphate synthase L chain, ATP binding domain	545	754	1e-81	T	IPR005479	Carbamoyl-phosphate synthetase large subunit-like, ATP-binding domain	GO:0005524	-
RSAG8_10152	1c6b7bc4f4bb16109cc1463e1d24c4d9	829	SMART	SM01097	Carbamoyl-phosphate synthase small chain, CPSase domain	14	154	6.8e-76	T	IPR002474	Carbamoyl-phosphate synthase, small subunit N-terminal domain	-	KEGG: 00240+6.3.5.5|KEGG: 00250+6.3.5.5|MetaCyc: PWY-5154|MetaCyc: PWY-5686|UniPathway: UPA00068|UniPathway: UPA00070
RSAG8_10152	1c6b7bc4f4bb16109cc1463e1d24c4d9	829	Gene3D	G3DSA:3.30.470.20	-	623	816	1.8e-73	T	IPR013816	ATP-grasp fold, subdomain 2	GO:0005524	-
RSAG8_10152	1c6b7bc4f4bb16109cc1463e1d24c4d9	829	PRINTS	PR00098	Carbamoyl-phosphate synthase protein CPSase domain signature	591	603	1.9e-65	T	IPR005483	Carbamoyl-phosphate synthase large subunit, CPSase domain	GO:0006807	KEGG: 00240+6.3.5.5|KEGG: 00250+6.3.5.5|MetaCyc: PWY-5154|MetaCyc: PWY-5686|UniPathway: UPA00068|UniPathway: UPA00070
RSAG8_10152	1c6b7bc4f4bb16109cc1463e1d24c4d9	829	PRINTS	PR00098	Carbamoyl-phosphate synthase protein CPSase domain signature	660	677	1.9e-65	T	IPR005483	Carbamoyl-phosphate synthase large subunit, CPSase domain	GO:0006807	KEGG: 00240+6.3.5.5|KEGG: 00250+6.3.5.5|MetaCyc: PWY-5154|MetaCyc: PWY-5686|UniPathway: UPA00068|UniPathway: UPA00070
RSAG8_10152	1c6b7bc4f4bb16109cc1463e1d24c4d9	829	PRINTS	PR00098	Carbamoyl-phosphate synthase protein CPSase domain signature	467	477	1.9e-65	T	IPR005483	Carbamoyl-phosphate synthase large subunit, CPSase domain	GO:0006807	KEGG: 00240+6.3.5.5|KEGG: 00250+6.3.5.5|MetaCyc: PWY-5154|MetaCyc: PWY-5686|UniPathway: UPA00068|UniPathway: UPA00070
RSAG8_10152	1c6b7bc4f4bb16109cc1463e1d24c4d9	829	PRINTS	PR00098	Carbamoyl-phosphate synthase protein CPSase domain signature	799	817	1.9e-65	T	IPR005483	Carbamoyl-phosphate synthase large subunit, CPSase domain	GO:0006807	KEGG: 00240+6.3.5.5|KEGG: 00250+6.3.5.5|MetaCyc: PWY-5154|MetaCyc: PWY-5686|UniPathway: UPA00068|UniPathway: UPA00070
RSAG8_10152	1c6b7bc4f4bb16109cc1463e1d24c4d9	829	PRINTS	PR00098	Carbamoyl-phosphate synthase protein CPSase domain signature	625	644	1.9e-65	T	IPR005483	Carbamoyl-phosphate synthase large subunit, CPSase domain	GO:0006807	KEGG: 00240+6.3.5.5|KEGG: 00250+6.3.5.5|MetaCyc: PWY-5154|MetaCyc: PWY-5686|UniPathway: UPA00068|UniPathway: UPA00070
RSAG8_10152	1c6b7bc4f4bb16109cc1463e1d24c4d9	829	PRINTS	PR00098	Carbamoyl-phosphate synthase protein CPSase domain signature	717	746	1.9e-65	T	IPR005483	Carbamoyl-phosphate synthase large subunit, CPSase domain	GO:0006807	KEGG: 00240+6.3.5.5|KEGG: 00250+6.3.5.5|MetaCyc: PWY-5154|MetaCyc: PWY-5686|UniPathway: UPA00068|UniPathway: UPA00070
RSAG8_10152	1c6b7bc4f4bb16109cc1463e1d24c4d9	829	PRINTS	PR00098	Carbamoyl-phosphate synthase protein CPSase domain signature	438	452	1.9e-65	T	IPR005483	Carbamoyl-phosphate synthase large subunit, CPSase domain	GO:0006807	KEGG: 00240+6.3.5.5|KEGG: 00250+6.3.5.5|MetaCyc: PWY-5154|MetaCyc: PWY-5686|UniPathway: UPA00068|UniPathway: UPA00070
RSAG8_10152	1c6b7bc4f4bb16109cc1463e1d24c4d9	829	Gene3D	G3DSA:3.50.30.20	-	15	162	7.7e-59	T	IPR002474	Carbamoyl-phosphate synthase, small subunit N-terminal domain	-	KEGG: 00240+6.3.5.5|KEGG: 00250+6.3.5.5|MetaCyc: PWY-5154|MetaCyc: PWY-5686|UniPathway: UPA00068|UniPathway: UPA00070
RSAG8_10152	1c6b7bc4f4bb16109cc1463e1d24c4d9	829	SUPERFAMILY	SSF52021	-	15	164	8.63e-51	T	IPR002474	Carbamoyl-phosphate synthase, small subunit N-terminal domain	-	KEGG: 00240+6.3.5.5|KEGG: 00250+6.3.5.5|MetaCyc: PWY-5154|MetaCyc: PWY-5686|UniPathway: UPA00068|UniPathway: UPA00070
RSAG8_10152	1c6b7bc4f4bb16109cc1463e1d24c4d9	829	Pfam	PF00988	Carbamoyl-phosphate synthase small chain, CPSase domain	15	153	3.5e-48	T	IPR002474	Carbamoyl-phosphate synthase, small subunit N-terminal domain	-	KEGG: 00240+6.3.5.5|KEGG: 00250+6.3.5.5|MetaCyc: PWY-5154|MetaCyc: PWY-5686|UniPathway: UPA00068|UniPathway: UPA00070
RSAG8_10152	1c6b7bc4f4bb16109cc1463e1d24c4d9	829	Gene3D	G3DSA:3.40.50.20	-	381	523	1.7e-46	T	IPR016185	Pre-ATP-grasp domain	-	-
RSAG8_10152	1c6b7bc4f4bb16109cc1463e1d24c4d9	829	SUPERFAMILY	SSF52440	-	425	547	2.16e-39	T	IPR016185	Pre-ATP-grasp domain	-	-
RSAG8_10152	1c6b7bc4f4bb16109cc1463e1d24c4d9	829	SUPERFAMILY	SSF52317	-	181	396	1.28e-34	T	-	-	-	-
RSAG8_10152	1c6b7bc4f4bb16109cc1463e1d24c4d9	829	Gene3D	G3DSA:3.40.50.880	-	310	380	1.2e-23	T	-	-	-	-
RSAG8_10152	1c6b7bc4f4bb16109cc1463e1d24c4d9	829	Pfam	PF00117	Glutamine amidotransferase class-I	207	390	6.8e-22	T	IPR017926	Glutamine amidotransferase	-	Reactome: REACT_1698
RSAG8_10152	1c6b7bc4f4bb16109cc1463e1d24c4d9	829	Pfam	PF00289	Carbamoyl-phosphate synthase L chain, N-terminal domain	426	540	8.1e-19	T	IPR005481	Carbamoyl-phosphate synthase, large subunit, N-terminal	GO:0003824|GO:0008152	-
RSAG8_10152	1c6b7bc4f4bb16109cc1463e1d24c4d9	829	Gene3D	G3DSA:3.30.1490.20	-	571	622	3.5e-17	T	IPR013815	ATP-grasp fold, subdomain 1	GO:0003824|GO:0005524	-
RSAG8_10152	1c6b7bc4f4bb16109cc1463e1d24c4d9	829	Gene3D	G3DSA:3.40.50.880	-	166	269	3.5e-16	T	-	-	-	-
RSAG8_10152	1c6b7bc4f4bb16109cc1463e1d24c4d9	829	PRINTS	PR00099	Carbamoyl-phosphate synthase protein GATase domain signature	242	256	4e-15	T	-	-	-	-
RSAG8_10152	1c6b7bc4f4bb16109cc1463e1d24c4d9	829	PRINTS	PR00099	Carbamoyl-phosphate synthase protein GATase domain signature	324	335	4e-15	T	-	-	-	-
RSAG8_10152	1c6b7bc4f4bb16109cc1463e1d24c4d9	829	PRINTS	PR00099	Carbamoyl-phosphate synthase protein GATase domain signature	203	217	4e-15	T	-	-	-	-
RSAG8_10152	1c6b7bc4f4bb16109cc1463e1d24c4d9	829	PRINTS	PR00096	Glutamine amidotransferase superfamily signature	367	380	7.7e-05	T	-	-	-	-
RSAG8_10152	1c6b7bc4f4bb16109cc1463e1d24c4d9	829	PRINTS	PR00096	Glutamine amidotransferase superfamily signature	245	254	7.7e-05	T	-	-	-	-
RSAG8_10152	1c6b7bc4f4bb16109cc1463e1d24c4d9	829	ProSiteProfiles	PS51273	Glutamine amidotransferase type 1 domain profile.	202	398	14.031	T	IPR017926	Glutamine amidotransferase	-	Reactome: REACT_1698
RSAG8_10152	1c6b7bc4f4bb16109cc1463e1d24c4d9	829	ProSiteProfiles	PS50975	ATP-grasp fold profile.	550	748	36.525	T	IPR011761	ATP-grasp fold	GO:0005524|GO:0046872	-
RSAG8_10152	1c6b7bc4f4bb16109cc1463e1d24c4d9	829	ProSitePatterns	PS00867	Carbamoyl-phosphate synthase subdomain signature 2.	717	724	-	T	IPR005479	Carbamoyl-phosphate synthetase large subunit-like, ATP-binding domain	GO:0005524	-
RSAG8_10152	1c6b7bc4f4bb16109cc1463e1d24c4d9	829	ProSitePatterns	PS00866	Carbamoyl-phosphate synthase subdomain signature 1.	587	601	-	T	IPR005479	Carbamoyl-phosphate synthetase large subunit-like, ATP-binding domain	GO:0005524	-
RSAG8_10281	2cc37e790cc64c10c2ab7930b125c79f	243	PANTHER	PTHR13812:SF7	-	1	243	2.1e-57	T	-	-	-	-
RSAG8_10281	2cc37e790cc64c10c2ab7930b125c79f	243	PANTHER	PTHR13812	-	1	243	2.1e-57	T	-	-	-	-
RSAG8_10281	2cc37e790cc64c10c2ab7930b125c79f	243	Gene3D	G3DSA:3.40.50.720	-	46	214	7.1e-47	T	IPR016040	NAD(P)-binding domain	-	-
RSAG8_10281	2cc37e790cc64c10c2ab7930b125c79f	243	SUPERFAMILY	SSF51735	-	1	234	2.5e-46	T	-	-	-	-
RSAG8_10281	2cc37e790cc64c10c2ab7930b125c79f	243	Pfam	PF02423	Ornithine cyclodeaminase/mu-crystallin family	1	232	4.6e-30	T	IPR003462	Ornithine cyclodeaminase/mu-crystallin	-	-
RSAG8_10281	2cc37e790cc64c10c2ab7930b125c79f	243	Gene3D	G3DSA:3.30.1780.10	-	1	45	5e-09	T	IPR023401	Ornithine cyclodeaminase, N-terminal	-	-
RSAG8_10456	109da6953564d38728a3e8290d7a88db	144	PANTHER	PTHR11695:SF281	-	18	139	2.1e-48	T	-	-	-	-
RSAG8_10456	109da6953564d38728a3e8290d7a88db	144	PANTHER	PTHR11695	-	18	139	2.1e-48	T	IPR002085	Alcohol dehydrogenase superfamily, zinc-type	GO:0008270|GO:0016491|GO:0055114	-
RSAG8_10456	109da6953564d38728a3e8290d7a88db	144	Gene3D	G3DSA:3.90.180.10	-	32	140	5.2e-45	T	IPR011032	GroES (chaperonin 10)-like	-	-
RSAG8_10456	109da6953564d38728a3e8290d7a88db	144	SUPERFAMILY	SSF50129	-	32	141	8.98e-44	T	IPR011032	GroES (chaperonin 10)-like	-	-
RSAG8_10456	109da6953564d38728a3e8290d7a88db	144	Pfam	PF08240	Alcohol dehydrogenase GroES-like domain	56	141	3.7e-28	T	IPR013154	Alcohol dehydrogenase GroES-like	GO:0016491|GO:0055114	-
RSAG8_10456	109da6953564d38728a3e8290d7a88db	144	ProSitePatterns	PS00059	Zinc-containing alcohol dehydrogenases signature.	90	104	-	T	IPR002328	Alcohol dehydrogenase, zinc-type, conserved site	GO:0008270|GO:0016491|GO:0055114	-
RSAG8_10706	431fb3f4f349d78966b71f3d82ae5f75	323	Gene3D	G3DSA:3.30.710.10	-	32	142	6.8e-06	T	IPR011333	BTB/POZ fold	-	-
RSAG8_10706	431fb3f4f349d78966b71f3d82ae5f75	323	Pfam	PF00651	BTB/POZ domain	31	148	6.9e-06	T	IPR013069	BTB/POZ	GO:0005515	-
RSAG8_10706	431fb3f4f349d78966b71f3d82ae5f75	323	SMART	SM00225	Broad-Complex, Tramtrack and Bric a brac	29	150	0.0042	T	IPR000210	BTB/POZ-like	GO:0005515	-
RSAG8_10706	431fb3f4f349d78966b71f3d82ae5f75	323	Phobius	SIGNAL_PEPTIDE_N_REGION	N-terminal region of a signal peptide.	1	2	-	T	-	-	-	-
RSAG8_10706	431fb3f4f349d78966b71f3d82ae5f75	323	Phobius	SIGNAL_PEPTIDE	Signal peptide region	1	16	-	T	-	-	-	-
RSAG8_10706	431fb3f4f349d78966b71f3d82ae5f75	323	Phobius	NON_CYTOPLASMIC_DOMAIN	Region of a membrane-bound protein predicted to be outside the membrane, in the extracellular region.	17	323	-	T	-	-	-	-
RSAG8_10706	431fb3f4f349d78966b71f3d82ae5f75	323	Phobius	SIGNAL_PEPTIDE_C_REGION	C-terminal region of a signal peptide.	12	16	-	T	-	-	-	-
RSAG8_10706	431fb3f4f349d78966b71f3d82ae5f75	323	Phobius	SIGNAL_PEPTIDE_H_REGION	Hydrophobic region of a signal peptide.	3	11	-	T	-	-	-	-
RSAG8_10945	cf350b1e8fe8b1ab59dfcf7f9ffc0459	887	PANTHER	PTHR10997	-	1	887	2.9e-254	T	-	-	-	-
RSAG8_10945	cf350b1e8fe8b1ab59dfcf7f9ffc0459	887	PANTHER	PTHR10997:SF8	-	1	887	2.9e-254	T	-	-	-	-
RSAG8_10945	cf350b1e8fe8b1ab59dfcf7f9ffc0459	887	Pfam	PF03378	CAS/CSE protein, C-terminus	548	887	1.1e-96	T	IPR005043	CAS/CSE, C-terminal	GO:0005515	-
RSAG8_10945	cf350b1e8fe8b1ab59dfcf7f9ffc0459	887	SUPERFAMILY	SSF48371	-	5	880	4.16e-93	T	IPR016024	Armadillo-type fold	GO:0005488	-
RSAG8_10945	cf350b1e8fe8b1ab59dfcf7f9ffc0459	887	Pfam	PF08506	Cse1	156	547	4.1e-82	T	IPR013713	Exportin/Importin, Cse1-like	GO:0006886	-
RSAG8_10945	cf350b1e8fe8b1ab59dfcf7f9ffc0459	887	Gene3D	G3DSA:1.25.10.10	-	5	817	4.7e-77	T	IPR011989	Armadillo-like helical	-	-
RSAG8_10945	cf350b1e8fe8b1ab59dfcf7f9ffc0459	887	Pfam	PF03810	Importin-beta N-terminal domain	19	91	6.9e-15	T	IPR001494	Importin-beta, N-terminal domain	GO:0006886|GO:0008536	-
RSAG8_10945	cf350b1e8fe8b1ab59dfcf7f9ffc0459	887	SMART	SM00913	Importin-beta N-terminal domain	19	92	6.7e-12	T	IPR001494	Importin-beta, N-terminal domain	GO:0006886|GO:0008536	-
RSAG8_10945	cf350b1e8fe8b1ab59dfcf7f9ffc0459	887	ProSiteProfiles	PS50166	Importin-beta N-terminal domain profile.	19	92	21.404	T	IPR001494	Importin-beta, N-terminal domain	GO:0006886|GO:0008536	-
RSAG8_10945	cf350b1e8fe8b1ab59dfcf7f9ffc0459	887	Phobius	NON_CYTOPLASMIC_DOMAIN	Region of a membrane-bound protein predicted to be outside the membrane, in the extracellular region.	19	887	-	T	-	-	-	-
RSAG8_10945	cf350b1e8fe8b1ab59dfcf7f9ffc0459	887	Phobius	SIGNAL_PEPTIDE_N_REGION	N-terminal region of a signal peptide.	1	5	-	T	-	-	-	-
RSAG8_10945	cf350b1e8fe8b1ab59dfcf7f9ffc0459	887	Phobius	SIGNAL_PEPTIDE	Signal peptide region	1	18	-	T	-	-	-	-
RSAG8_10945	cf350b1e8fe8b1ab59dfcf7f9ffc0459	887	Phobius	SIGNAL_PEPTIDE_H_REGION	Hydrophobic region of a signal peptide.	6	11	-	T	-	-	-	-
RSAG8_10945	cf350b1e8fe8b1ab59dfcf7f9ffc0459	887	Phobius	SIGNAL_PEPTIDE_C_REGION	C-terminal region of a signal peptide.	12	18	-	T	-	-	-	-
RSAG8_10967	-	-	-	-	-	-	-	-	-	-	-	-	-
RSAG8_11272	574aa04cc235d622c6d0597bfed9c011	1083	PANTHER	PTHR11903:SF5	-	11	1082	8.7e-211	T	-	-	-	-
RSAG8_11272	574aa04cc235d622c6d0597bfed9c011	1083	PANTHER	PTHR11903	-	11	1082	8.7e-211	T	-	-	-	-
RSAG8_11272	574aa04cc235d622c6d0597bfed9c011	1083	SUPERFAMILY	SSF48113	-	359	543	7.65e-84	T	IPR010255	Haem peroxidase	GO:0004601|GO:0006979|GO:0020037|GO:0055114	-
RSAG8_11272	574aa04cc235d622c6d0597bfed9c011	1083	SUPERFAMILY	SSF48113	-	31	317	7.65e-84	T	IPR010255	Haem peroxidase	GO:0004601|GO:0006979|GO:0020037|GO:0055114	-
RSAG8_11272	574aa04cc235d622c6d0597bfed9c011	1083	Gene3D	G3DSA:1.10.640.10	-	95	339	1.6e-80	T	IPR002007	Haem peroxidase, animal	GO:0004601|GO:0006979|GO:0020037|GO:0055114	-
RSAG8_11272	574aa04cc235d622c6d0597bfed9c011	1083	Gene3D	G3DSA:1.10.640.10	-	371	545	1.6e-80	T	IPR002007	Haem peroxidase, animal	GO:0004601|GO:0006979|GO:0020037|GO:0055114	-
RSAG8_11272	574aa04cc235d622c6d0597bfed9c011	1083	Pfam	PF03098	Animal haem peroxidase	142	523	8e-60	T	IPR002007	Haem peroxidase, animal	GO:0004601|GO:0006979|GO:0020037|GO:0055114	-
RSAG8_11272	574aa04cc235d622c6d0597bfed9c011	1083	Gene3D	G3DSA:1.10.630.10	-	821	1011	2.5e-16	T	IPR001128	Cytochrome P450	GO:0005506|GO:0016705|GO:0020037|GO:0055114	Reactome: REACT_13433
RSAG8_11272	574aa04cc235d622c6d0597bfed9c011	1083	Gene3D	G3DSA:1.10.630.10	-	624	784	2.5e-16	T	IPR001128	Cytochrome P450	GO:0005506|GO:0016705|GO:0020037|GO:0055114	Reactome: REACT_13433
RSAG8_11272	574aa04cc235d622c6d0597bfed9c011	1083	SUPERFAMILY	SSF48264	-	663	1013	8.35e-14	T	IPR001128	Cytochrome P450	GO:0005506|GO:0016705|GO:0020037|GO:0055114	Reactome: REACT_13433
RSAG8_11272	574aa04cc235d622c6d0597bfed9c011	1083	PRINTS	PR00457	Animal haem peroxidase signature	119	134	4.1e-05	T	IPR019791	Haem peroxidase, animal, subgroup	GO:0004601|GO:0006979|GO:0020037|GO:0055114	-
RSAG8_11272	574aa04cc235d622c6d0597bfed9c011	1083	PRINTS	PR00457	Animal haem peroxidase signature	235	261	4.1e-05	T	IPR019791	Haem peroxidase, animal, subgroup	GO:0004601|GO:0006979|GO:0020037|GO:0055114	-
RSAG8_11272	574aa04cc235d622c6d0597bfed9c011	1083	PRINTS	PR00457	Animal haem peroxidase signature	297	307	4.1e-05	T	IPR019791	Haem peroxidase, animal, subgroup	GO:0004601|GO:0006979|GO:0020037|GO:0055114	-
RSAG8_11272	574aa04cc235d622c6d0597bfed9c011	1083	ProSiteProfiles	PS50292	Animal heme peroxidase superfamily profile.	1	579	25.747	T	IPR002007	Haem peroxidase, animal	GO:0004601|GO:0006979|GO:0020037|GO:0055114	-
RSAG8_11915	b3ec8b7822b2dfe45f740ada5d179f7c	399	PANTHER	PTHR24063	-	125	399	4.9e-114	T	-	-	-	-
RSAG8_11915	b3ec8b7822b2dfe45f740ada5d179f7c	399	PANTHER	PTHR24063:SF82	-	125	399	4.9e-114	T	-	-	-	-
RSAG8_11915	b3ec8b7822b2dfe45f740ada5d179f7c	399	TIGRFAM	TIGR00879	SP: MFS transporter, sugar porter (SP) family	120	399	2.6e-75	T	IPR003663	Sugar/inositol transporter	GO:0016020|GO:0022891|GO:0055085	Reactome: REACT_15518
RSAG8_11915	b3ec8b7822b2dfe45f740ada5d179f7c	399	Pfam	PF00083	Sugar (and other) transporter	128	399	3.4e-73	T	IPR005828	General substrate transporter	GO:0016021|GO:0022857|GO:0055085	-
RSAG8_11915	b3ec8b7822b2dfe45f740ada5d179f7c	399	SUPERFAMILY	SSF103473	-	125	374	1.2e-33	T	IPR016196	Major facilitator superfamily domain, general substrate transporter	-	-
RSAG8_11915	b3ec8b7822b2dfe45f740ada5d179f7c	399	Gene3D	G3DSA:1.20.1250.20	-	133	323	2.9e-20	T	-	-	-	-
RSAG8_11915	b3ec8b7822b2dfe45f740ada5d179f7c	399	PRINTS	PR00171	Sugar transporter signature	229	248	1.3e-14	T	IPR003663	Sugar/inositol transporter	GO:0016020|GO:0022891|GO:0055085	Reactome: REACT_15518
RSAG8_11915	b3ec8b7822b2dfe45f740ada5d179f7c	399	PRINTS	PR00171	Sugar transporter signature	135	145	1.3e-14	T	IPR003663	Sugar/inositol transporter	GO:0016020|GO:0022891|GO:0055085	Reactome: REACT_15518
RSAG8_11915	b3ec8b7822b2dfe45f740ada5d179f7c	399	PRINTS	PR00171	Sugar transporter signature	394	399	1.3e-14	T	IPR003663	Sugar/inositol transporter	GO:0016020|GO:0022891|GO:0055085	Reactome: REACT_15518
RSAG8_11915	b3ec8b7822b2dfe45f740ada5d179f7c	399	ProSiteProfiles	PS50850	Major facilitator superfamily (MFS) profile.	127	399	31.795	T	IPR020846	Major facilitator superfamily domain	-	-
RSAG8_11915	b3ec8b7822b2dfe45f740ada5d179f7c	399	Phobius	CYTOPLASMIC_DOMAIN	Region of a membrane-bound protein predicted to be outside the membrane, in the cytoplasm.	197	202	-	T	-	-	-	-
RSAG8_11915	b3ec8b7822b2dfe45f740ada5d179f7c	399	Phobius	TRANSMEMBRANE	Region of a membrane-bound protein predicted to be embedded in the membrane.	228	249	-	T	-	-	-	-
RSAG8_11915	b3ec8b7822b2dfe45f740ada5d179f7c	399	Phobius	TRANSMEMBRANE	Region of a membrane-bound protein predicted to be embedded in the membrane.	261	281	-	T	-	-	-	-
RSAG8_11915	b3ec8b7822b2dfe45f740ada5d179f7c	399	Phobius	CYTOPLASMIC_DOMAIN	Region of a membrane-bound protein predicted to be outside the membrane, in the cytoplasm.	315	399	-	T	-	-	-	-
RSAG8_11915	b3ec8b7822b2dfe45f740ada5d179f7c	399	Phobius	NON_CYTOPLASMIC_DOMAIN	Region of a membrane-bound protein predicted to be outside the membrane, in the extracellular region.	141	175	-	T	-	-	-	-
RSAG8_11915	b3ec8b7822b2dfe45f740ada5d179f7c	399	Phobius	TRANSMEMBRANE	Region of a membrane-bound protein predicted to be embedded in the membrane.	203	222	-	T	-	-	-	-
RSAG8_11915	b3ec8b7822b2dfe45f740ada5d179f7c	399	Phobius	TRANSMEMBRANE	Region of a membrane-bound protein predicted to be embedded in the membrane.	293	314	-	T	-	-	-	-
RSAG8_11915	b3ec8b7822b2dfe45f740ada5d179f7c	399	Phobius	CYTOPLASMIC_DOMAIN	Region of a membrane-bound protein predicted to be outside the membrane, in the cytoplasm.	1	121	-	T	-	-	-	-
RSAG8_11915	b3ec8b7822b2dfe45f740ada5d179f7c	399	Phobius	NON_CYTOPLASMIC_DOMAIN	Region of a membrane-bound protein predicted to be outside the membrane, in the extracellular region.	223	227	-	T	-	-	-	-
RSAG8_11915	b3ec8b7822b2dfe45f740ada5d179f7c	399	Phobius	TRANSMEMBRANE	Region of a membrane-bound protein predicted to be embedded in the membrane.	122	140	-	T	-	-	-	-
RSAG8_11915	b3ec8b7822b2dfe45f740ada5d179f7c	399	Phobius	NON_CYTOPLASMIC_DOMAIN	Region of a membrane-bound protein predicted to be outside the membrane, in the extracellular region.	282	292	-	T	-	-	-	-
RSAG8_11915	b3ec8b7822b2dfe45f740ada5d179f7c	399	Phobius	TRANSMEMBRANE	Region of a membrane-bound protein predicted to be embedded in the membrane.	176	196	-	T	-	-	-	-
RSAG8_11915	b3ec8b7822b2dfe45f740ada5d179f7c	399	Phobius	CYTOPLASMIC_DOMAIN	Region of a membrane-bound protein predicted to be outside the membrane, in the cytoplasm.	250	260	-	T	-	-	-	-
RSAG8_11915	b3ec8b7822b2dfe45f740ada5d179f7c	399	ProSitePatterns	PS00217	Sugar transport proteins signature 2.	234	259	-	T	IPR005829	Sugar transporter, conserved site	GO:0005215|GO:0006810|GO:0016020|GO:0055085	-
RSAG8_11915	b3ec8b7822b2dfe45f740ada5d179f7c	399	TMHMM	TMhelix	Region of a membrane-bound protein predicted to be embedded in the membrane.	177	196	-	T	-	-	-	-
RSAG8_11915	b3ec8b7822b2dfe45f740ada5d179f7c	399	TMHMM	TMhelix	Region of a membrane-bound protein predicted to be embedded in the membrane.	295	314	-	T	-	-	-	-
RSAG8_11915	b3ec8b7822b2dfe45f740ada5d179f7c	399	TMHMM	TMhelix	Region of a membrane-bound protein predicted to be embedded in the membrane.	203	220	-	T	-	-	-	-
RSAG8_11915	b3ec8b7822b2dfe45f740ada5d179f7c	399	TMHMM	TMhelix	Region of a membrane-bound protein predicted to be embedded in the membrane.	122	144	-	T	-	-	-	-
RSAG8_11915	b3ec8b7822b2dfe45f740ada5d179f7c	399	TMHMM	TMhelix	Region of a membrane-bound protein predicted to be embedded in the membrane.	258	280	-	T	-	-	-	-
RSAG8_11915	b3ec8b7822b2dfe45f740ada5d179f7c	399	TMHMM	TMhelix	Region of a membrane-bound protein predicted to be embedded in the membrane.	224	246	-	T	-	-	-	-
RSAG8_13076	52a088ed614c72229de5fb29841d53bf	524	PANTHER	PTHR20963	-	105	473	8.3e-74	T	-	-	-	-
RSAG8_13076	52a088ed614c72229de5fb29841d53bf	524	PANTHER	PTHR20963:SF8	-	105	473	8.3e-74	T	-	-	-	-
RSAG8_13076	52a088ed614c72229de5fb29841d53bf	524	PANTHER	PTHR20963	-	105	473	8.3e-74	T	-	-	-	-
RSAG8_13076	52a088ed614c72229de5fb29841d53bf	524	PANTHER	PTHR20963:SF8	-	105	473	8.3e-74	T	-	-	-	-
RSAG8_13076	52a088ed614c72229de5fb29841d53bf	524	PANTHER	PTHR20963	-	105	473	8.3e-74	T	-	-	-	-
RSAG8_13076	52a088ed614c72229de5fb29841d53bf	524	PANTHER	PTHR20963:SF8	-	105	473	8.3e-74	T	-	-	-	-
RSAG8_13076	52a088ed614c72229de5fb29841d53bf	524	Gene3D	G3DSA:3.40.50.1240	-	121	477	1e-63	T	-	-	-	-
RSAG8_13076	52a088ed614c72229de5fb29841d53bf	524	Gene3D	G3DSA:3.40.50.1240	-	121	477	1e-63	T	-	-	-	-
RSAG8_13076	52a088ed614c72229de5fb29841d53bf	524	Gene3D	G3DSA:3.40.50.1240	-	121	477	1e-63	T	-	-	-	-
RSAG8_13076	52a088ed614c72229de5fb29841d53bf	524	SUPERFAMILY	SSF53254	-	83	476	4.37e-63	T	-	-	-	-
RSAG8_13076	52a088ed614c72229de5fb29841d53bf	524	SUPERFAMILY	SSF53254	-	83	476	4.37e-63	T	-	-	-	-
RSAG8_13076	52a088ed614c72229de5fb29841d53bf	524	SUPERFAMILY	SSF53254	-	83	476	4.37e-63	T	-	-	-	-
RSAG8_13076	52a088ed614c72229de5fb29841d53bf	524	Pfam	PF00328	Histidine phosphatase superfamily (branch 2)	121	464	1.2e-29	T	IPR000560	Histidine phosphatase superfamily, clade-2	GO:0003993	-
RSAG8_13076	52a088ed614c72229de5fb29841d53bf	524	Pfam	PF00328	Histidine phosphatase superfamily (branch 2)	121	464	1.2e-29	T	IPR000560	Histidine phosphatase superfamily, clade-2	GO:0003993	-
RSAG8_13076	52a088ed614c72229de5fb29841d53bf	524	Pfam	PF00328	Histidine phosphatase superfamily (branch 2)	121	464	1.2e-29	T	IPR000560	Histidine phosphatase superfamily, clade-2	GO:0003993	-
RSAG8_13076	52a088ed614c72229de5fb29841d53bf	524	Phobius	NON_CYTOPLASMIC_DOMAIN	Region of a membrane-bound protein predicted to be outside the membrane, in the extracellular region.	1	39	-	T	-	-	-	-
RSAG8_13076	52a088ed614c72229de5fb29841d53bf	524	Phobius	CYTOPLASMIC_DOMAIN	Region of a membrane-bound protein predicted to be outside the membrane, in the cytoplasm.	60	524	-	T	-	-	-	-
RSAG8_13076	52a088ed614c72229de5fb29841d53bf	524	Phobius	TRANSMEMBRANE	Region of a membrane-bound protein predicted to be embedded in the membrane.	40	59	-	T	-	-	-	-
RSAG8_13076	52a088ed614c72229de5fb29841d53bf	524	Phobius	NON_CYTOPLASMIC_DOMAIN	Region of a membrane-bound protein predicted to be outside the membrane, in the extracellular region.	1	39	-	T	-	-	-	-
RSAG8_13076	52a088ed614c72229de5fb29841d53bf	524	Phobius	CYTOPLASMIC_DOMAIN	Region of a membrane-bound protein predicted to be outside the membrane, in the cytoplasm.	60	524	-	T	-	-	-	-
RSAG8_13076	52a088ed614c72229de5fb29841d53bf	524	Phobius	TRANSMEMBRANE	Region of a membrane-bound protein predicted to be embedded in the membrane.	40	59	-	T	-	-	-	-
RSAG8_13076	52a088ed614c72229de5fb29841d53bf	524	Phobius	NON_CYTOPLASMIC_DOMAIN	Region of a membrane-bound protein predicted to be outside the membrane, in the extracellular region.	1	39	-	T	-	-	-	-
RSAG8_13076	52a088ed614c72229de5fb29841d53bf	524	Phobius	CYTOPLASMIC_DOMAIN	Region of a membrane-bound protein predicted to be outside the membrane, in the cytoplasm.	60	524	-	T	-	-	-	-
RSAG8_13076	52a088ed614c72229de5fb29841d53bf	524	Phobius	TRANSMEMBRANE	Region of a membrane-bound protein predicted to be embedded in the membrane.	40	59	-	T	-	-	-	-
RSAG8_13076	52a088ed614c72229de5fb29841d53bf	524	ProSitePatterns	PS00616	Histidine acid phosphatases phosphohistidine signature.	118	132	-	T	IPR000560	Histidine phosphatase superfamily, clade-2	GO:0003993	-
RSAG8_13076	52a088ed614c72229de5fb29841d53bf	524	ProSitePatterns	PS00616	Histidine acid phosphatases phosphohistidine signature.	118	132	-	T	IPR000560	Histidine phosphatase superfamily, clade-2	GO:0003993	-
RSAG8_13076	52a088ed614c72229de5fb29841d53bf	524	ProSitePatterns	PS00616	Histidine acid phosphatases phosphohistidine signature.	118	132	-	T	IPR000560	Histidine phosphatase superfamily, clade-2	GO:0003993	-
RSAG8_13185	ab96d7f2c9556f5db01e5c6ff94bca7d	1583	PANTHER	PTHR22847	-	838	1506	2.4e-108	T	-	-	-	-
RSAG8_13185	ab96d7f2c9556f5db01e5c6ff94bca7d	1583	PANTHER	PTHR22847:SF50	-	838	1506	2.4e-108	T	IPR027728	Topless family	GO:0006355	-
RSAG8_13185	ab96d7f2c9556f5db01e5c6ff94bca7d	1583	SUPERFAMILY	SSF50978	-	914	1089	4.09e-77	T	IPR017986	WD40-repeat-containing domain	GO:0005515	-
RSAG8_13185	ab96d7f2c9556f5db01e5c6ff94bca7d	1583	SUPERFAMILY	SSF50978	-	1393	1505	4.09e-77	T	IPR017986	WD40-repeat-containing domain	GO:0005515	-
RSAG8_13185	ab96d7f2c9556f5db01e5c6ff94bca7d	1583	SUPERFAMILY	SSF50978	-	1176	1206	4.09e-77	T	IPR017986	WD40-repeat-containing domain	GO:0005515	-
RSAG8_13185	ab96d7f2c9556f5db01e5c6ff94bca7d	1583	Gene3D	G3DSA:2.130.10.10	-	837	1117	1e-72	T	IPR015943	WD40/YVTN repeat-like-containing domain	GO:0005515	-
RSAG8_13185	ab96d7f2c9556f5db01e5c6ff94bca7d	1583	SUPERFAMILY	SSF50978	-	1053	1289	3.48e-48	T	IPR017986	WD40-repeat-containing domain	GO:0005515	-
RSAG8_13185	ab96d7f2c9556f5db01e5c6ff94bca7d	1583	Gene3D	G3DSA:2.130.10.10	-	1229	1285	9.2e-44	T	IPR015943	WD40/YVTN repeat-like-containing domain	GO:0005515	-
RSAG8_13185	ab96d7f2c9556f5db01e5c6ff94bca7d	1583	Gene3D	G3DSA:2.130.10.10	-	1385	1510	9.2e-44	T	IPR015943	WD40/YVTN repeat-like-containing domain	GO:0005515	-
RSAG8_13185	ab96d7f2c9556f5db01e5c6ff94bca7d	1583	Gene3D	G3DSA:2.130.10.10	-	1118	1228	4e-29	T	IPR015943	WD40/YVTN repeat-like-containing domain	GO:0005515	-
RSAG8_13185	ab96d7f2c9556f5db01e5c6ff94bca7d	1583	SUPERFAMILY	SSF50969	-	829	945	1.1e-16	T	IPR011044	Quinoprotein amine dehydrogenase, beta chain-like	-	-
RSAG8_13185	ab96d7f2c9556f5db01e5c6ff94bca7d	1583	Pfam	PF00400	WD domain, G-beta repeat	1001	1034	3e-14	T	IPR001680	WD40 repeat	GO:0005515	-
RSAG8_13185	ab96d7f2c9556f5db01e5c6ff94bca7d	1583	SMART	SM00320	WD40 repeats	995	1034	1.1e-11	T	IPR001680	WD40 repeat	GO:0005515	-
RSAG8_13185	ab96d7f2c9556f5db01e5c6ff94bca7d	1583	Pfam	PF00400	WD domain, G-beta repeat	1429	1461	1.9e-11	T	IPR001680	WD40 repeat	GO:0005515	-
RSAG8_13185	ab96d7f2c9556f5db01e5c6ff94bca7d	1583	SMART	SM00320	WD40 repeats	1422	1461	2.6e-11	T	IPR001680	WD40 repeat	GO:0005515	-
RSAG8_13185	ab96d7f2c9556f5db01e5c6ff94bca7d	1583	Pfam	PF00400	WD domain, G-beta repeat	1180	1211	2.5e-10	T	IPR001680	WD40 repeat	GO:0005515	-
RSAG8_13185	ab96d7f2c9556f5db01e5c6ff94bca7d	1583	SUPERFAMILY	SSF52540	-	367	498	4.51e-10	T	IPR027417	P-loop containing nucleoside triphosphate hydrolase	-	-
RSAG8_13185	ab96d7f2c9556f5db01e5c6ff94bca7d	1583	SUPERFAMILY	SSF52540	-	281	331	4.51e-10	T	IPR027417	P-loop containing nucleoside triphosphate hydrolase	-	-
RSAG8_13185	ab96d7f2c9556f5db01e5c6ff94bca7d	1583	Pfam	PF00400	WD domain, G-beta repeat	914	946	5.7e-10	T	IPR001680	WD40 repeat	GO:0005515	-
RSAG8_13185	ab96d7f2c9556f5db01e5c6ff94bca7d	1583	Pfam	PF00400	WD domain, G-beta repeat	1053	1084	8.1e-10	T	IPR001680	WD40 repeat	GO:0005515	-
RSAG8_13185	ab96d7f2c9556f5db01e5c6ff94bca7d	1583	Pfam	PF05729	NACHT domain	290	473	1.7e-09	T	-	-	-	-
RSAG8_13185	ab96d7f2c9556f5db01e5c6ff94bca7d	1583	SMART	SM00320	WD40 repeats	907	946	2.3e-09	T	IPR001680	WD40 repeat	GO:0005515	-
RSAG8_13185	ab96d7f2c9556f5db01e5c6ff94bca7d	1583	SMART	SM00320	WD40 repeats	1041	1084	3.9e-09	T	IPR001680	WD40 repeat	GO:0005515	-
RSAG8_13185	ab96d7f2c9556f5db01e5c6ff94bca7d	1583	Pfam	PF00400	WD domain, G-beta repeat	1138	1169	1e-07	T	IPR001680	WD40 repeat	GO:0005515	-
RSAG8_13185	ab96d7f2c9556f5db01e5c6ff94bca7d	1583	SMART	SM00320	WD40 repeats	1173	1212	2e-07	T	IPR001680	WD40 repeat	GO:0005515	-
RSAG8_13185	ab96d7f2c9556f5db01e5c6ff94bca7d	1583	Gene3D	G3DSA:3.40.50.300	-	304	434	3.3e-07	T	-	-	-	-
RSAG8_13185	ab96d7f2c9556f5db01e5c6ff94bca7d	1583	PRINTS	PR00320	G protein beta WD-40 repeat signature	1448	1462	1.4e-06	T	IPR020472	G-protein beta WD-40 repeat	-	-
RSAG8_13185	ab96d7f2c9556f5db01e5c6ff94bca7d	1583	PRINTS	PR00320	G protein beta WD-40 repeat signature	1021	1035	1.4e-06	T	IPR020472	G-protein beta WD-40 repeat	-	-
RSAG8_13185	ab96d7f2c9556f5db01e5c6ff94bca7d	1583	PRINTS	PR00320	G protein beta WD-40 repeat signature	1071	1085	1.4e-06	T	IPR020472	G-protein beta WD-40 repeat	-	-
RSAG8_13185	ab96d7f2c9556f5db01e5c6ff94bca7d	1583	Pfam	PF00400	WD domain, G-beta repeat	962	989	1.7e-05	T	IPR001680	WD40 repeat	GO:0005515	-
RSAG8_13185	ab96d7f2c9556f5db01e5c6ff94bca7d	1583	SMART	SM00320	WD40 repeats	1129	1169	1.8e-05	T	IPR001680	WD40 repeat	GO:0005515	-
RSAG8_13185	ab96d7f2c9556f5db01e5c6ff94bca7d	1583	Pfam	PF00400	WD domain, G-beta repeat	1475	1505	4.4e-05	T	IPR001680	WD40 repeat	GO:0005515	-
RSAG8_13185	ab96d7f2c9556f5db01e5c6ff94bca7d	1583	SMART	SM00320	WD40 repeats	948	989	0.0001	T	IPR001680	WD40 repeat	GO:0005515	-
RSAG8_13185	ab96d7f2c9556f5db01e5c6ff94bca7d	1583	Gene3D	G3DSA:3.40.50.300	-	278	303	0.001	T	-	-	-	-
RSAG8_13185	ab96d7f2c9556f5db01e5c6ff94bca7d	1583	Gene3D	G3DSA:3.40.50.300	-	469	536	0.001	T	-	-	-	-
RSAG8_13185	ab96d7f2c9556f5db01e5c6ff94bca7d	1583	SMART	SM00320	WD40 repeats	864	903	0.0011	T	IPR001680	WD40 repeat	GO:0005515	-
RSAG8_13185	ab96d7f2c9556f5db01e5c6ff94bca7d	1583	SMART	SM00320	WD40 repeats	1465	1505	0.0011	T	IPR001680	WD40 repeat	GO:0005515	-
RSAG8_13185	ab96d7f2c9556f5db01e5c6ff94bca7d	1583	Pfam	PF00400	WD domain, G-beta repeat	869	903	0.0059	T	IPR001680	WD40 repeat	GO:0005515	-
RSAG8_13185	ab96d7f2c9556f5db01e5c6ff94bca7d	1583	Pfam	PF00400	WD domain, G-beta repeat	1394	1418	0.076	T	IPR001680	WD40 repeat	GO:0005515	-
RSAG8_13185	ab96d7f2c9556f5db01e5c6ff94bca7d	1583	Pfam	PF00400	WD domain, G-beta repeat	1101	1126	0.098	T	IPR001680	WD40 repeat	GO:0005515	-
RSAG8_13185	ab96d7f2c9556f5db01e5c6ff94bca7d	1583	SMART	SM00320	WD40 repeats	1240	1279	0.23	T	IPR001680	WD40 repeat	GO:0005515	-
RSAG8_13185	ab96d7f2c9556f5db01e5c6ff94bca7d	1583	SMART	SM00320	WD40 repeats	1384	1418	0.24	T	IPR001680	WD40 repeat	GO:0005515	-
RSAG8_13185	ab96d7f2c9556f5db01e5c6ff94bca7d	1583	SMART	SM00320	WD40 repeats	1088	1126	0.66	T	IPR001680	WD40 repeat	GO:0005515	-
RSAG8_13185	ab96d7f2c9556f5db01e5c6ff94bca7d	1583	ProSiteProfiles	PS50082	Trp-Asp (WD) repeats profile.	1101	1135	9.339	T	IPR001680	WD40 repeat	GO:0005515	-
RSAG8_13185	ab96d7f2c9556f5db01e5c6ff94bca7d	1583	ProSiteProfiles	PS50082	Trp-Asp (WD) repeats profile.	1394	1427	9.64	T	IPR001680	WD40 repeat	GO:0005515	-
RSAG8_13185	ab96d7f2c9556f5db01e5c6ff94bca7d	1583	ProSiteProfiles	PS50082	Trp-Asp (WD) repeats profile.	1473	1514	11.544	T	IPR001680	WD40 repeat	GO:0005515	-
RSAG8_13185	ab96d7f2c9556f5db01e5c6ff94bca7d	1583	ProSiteProfiles	PS50082	Trp-Asp (WD) repeats profile.	957	998	11.645	T	IPR001680	WD40 repeat	GO:0005515	-
RSAG8_13185	ab96d7f2c9556f5db01e5c6ff94bca7d	1583	ProSiteProfiles	PS50082	Trp-Asp (WD) repeats profile.	871	912	11.645	T	IPR001680	WD40 repeat	GO:0005515	-
RSAG8_13185	ab96d7f2c9556f5db01e5c6ff94bca7d	1583	ProSiteProfiles	PS50837	NACHT-NTPase domain profile.	288	435	11.723	T	IPR007111	NACHT nucleoside triphosphatase	-	-
RSAG8_13185	ab96d7f2c9556f5db01e5c6ff94bca7d	1583	ProSiteProfiles	PS50082	Trp-Asp (WD) repeats profile.	1137	1178	12.079	T	IPR001680	WD40 repeat	GO:0005515	-
RSAG8_13185	ab96d7f2c9556f5db01e5c6ff94bca7d	1583	ProSiteProfiles	PS50082	Trp-Asp (WD) repeats profile.	914	955	14.986	T	IPR001680	WD40 repeat	GO:0005515	-
RSAG8_13185	ab96d7f2c9556f5db01e5c6ff94bca7d	1583	ProSiteProfiles	PS50082	Trp-Asp (WD) repeats profile.	1052	1093	16.758	T	IPR001680	WD40 repeat	GO:0005515	-
RSAG8_13185	ab96d7f2c9556f5db01e5c6ff94bca7d	1583	ProSiteProfiles	PS50082	Trp-Asp (WD) repeats profile.	1180	1211	16.925	T	IPR001680	WD40 repeat	GO:0005515	-
RSAG8_13185	ab96d7f2c9556f5db01e5c6ff94bca7d	1583	ProSiteProfiles	PS50082	Trp-Asp (WD) repeats profile.	1002	1034	17.66	T	IPR001680	WD40 repeat	GO:0005515	-
RSAG8_13185	ab96d7f2c9556f5db01e5c6ff94bca7d	1583	ProSiteProfiles	PS50082	Trp-Asp (WD) repeats profile.	1429	1470	19.097	T	IPR001680	WD40 repeat	GO:0005515	-
RSAG8_13185	ab96d7f2c9556f5db01e5c6ff94bca7d	1583	ProSiteProfiles	PS50294	Trp-Asp (WD) repeats circular profile.	871	1514	87.846	T	IPR017986	WD40-repeat-containing domain	GO:0005515	-
RSAG8_13185	ab96d7f2c9556f5db01e5c6ff94bca7d	1583	ProSitePatterns	PS00678	Trp-Asp (WD) repeats signature.	1156	1170	-	T	IPR019775	WD40 repeat, conserved site	-	-
RSAG8_13185	ab96d7f2c9556f5db01e5c6ff94bca7d	1583	ProSitePatterns	PS00678	Trp-Asp (WD) repeats signature.	1492	1506	-	T	IPR019775	WD40 repeat, conserved site	-	-
RSAG8_13185	ab96d7f2c9556f5db01e5c6ff94bca7d	1583	ProSitePatterns	PS00678	Trp-Asp (WD) repeats signature.	1448	1462	-	T	IPR019775	WD40 repeat, conserved site	-	-
RSAG8_13185	ab96d7f2c9556f5db01e5c6ff94bca7d	1583	ProSitePatterns	PS00678	Trp-Asp (WD) repeats signature.	1113	1127	-	T	IPR019775	WD40 repeat, conserved site	-	-
RSAG8_13185	ab96d7f2c9556f5db01e5c6ff94bca7d	1583	ProSitePatterns	PS00678	Trp-Asp (WD) repeats signature.	1071	1085	-	T	IPR019775	WD40 repeat, conserved site	-	-
RSAG8_13185	ab96d7f2c9556f5db01e5c6ff94bca7d	1583	ProSitePatterns	PS00678	Trp-Asp (WD) repeats signature.	976	990	-	T	IPR019775	WD40 repeat, conserved site	-	-
Scaffold_10_15473_137821_138021_-	aad681a6896e68db818032674081ba92	67	PANTHER	PTHR10114	-	6	61	2.8e-22	T	IPR000509	Ribosomal protein L36e	GO:0003735|GO:0005622|GO:0005840|GO:0006412	-
Scaffold_10_15473_137821_138021_-	aad681a6896e68db818032674081ba92	67	Pfam	PF01158	Ribosomal protein L36e	3	62	8.2e-21	T	IPR000509	Ribosomal protein L36e	GO:0003735|GO:0005622|GO:0005840|GO:0006412	-
Scaffold_10_15473_137821_138021_-	aad681a6896e68db818032674081ba92	67	ProSitePatterns	PS01190	Ribosomal protein L36e signature.	48	58	-	T	IPR000509	Ribosomal protein L36e	GO:0003735|GO:0005622|GO:0005840|GO:0006412	-
Scaffold_10_5180_227853_228419_+	ed8eb1776f13b1a4f4967746bfa50677	189	SUPERFAMILY	SSF47616	-	41	150	2.16e-10	T	IPR010987	Glutathione S-transferase, C-terminal-like	-	-
Scaffold_10_5180_227853_228419_+	ed8eb1776f13b1a4f4967746bfa50677	189	Gene3D	G3DSA:1.20.1050.10	-	55	148	2.9e-06	T	IPR010987	Glutathione S-transferase, C-terminal-like	-	-
Scaffold_10_5180_227853_228419_+	ed8eb1776f13b1a4f4967746bfa50677	189	Pfam	PF13410	Glutathione S-transferase, C-terminal domain	42	81	4.1e-06	T	-	-	-	-
Scaffold_10_8433_401747_401998_+	1aa037ad15cf561e7dfa54bb3d36501f	84	Gene3D	G3DSA:1.10.1090.10	-	24	64	2.9e-08	T	IPR003197	Cytochrome b-c1 complex subunit 7	GO:0005750|GO:0006122	-
Scaffold_10_8433_401747_401998_+	1aa037ad15cf561e7dfa54bb3d36501f	84	Pfam	PF02271	Ubiquinol-cytochrome C reductase complex 14kD subunit	34	65	4.1e-07	T	IPR003197	Cytochrome b-c1 complex subunit 7	GO:0005750|GO:0006122	-
Scaffold_10_8433_401747_401998_+	1aa037ad15cf561e7dfa54bb3d36501f	84	SUPERFAMILY	SSF81524	-	24	64	6.28e-07	T	IPR003197	Cytochrome b-c1 complex subunit 7	GO:0005750|GO:0006122	-
Scaffold_101_678_26003_26182_+	-	-	-	-	-	-	-	-	-	-	-	-	-
Scaffold_107_1218_53005_53283_+	-	-	-	-	-	-	-	-	-	-	-	-	-
Scaffold_114_2012_89503_90822_+	3fcd74a039ecd8b65530f7b6ef0b2490	440	PANTHER	PTHR11405	-	34	379	1.3e-245	T	-	-	-	-
Scaffold_114_2012_89503_90822_+	3fcd74a039ecd8b65530f7b6ef0b2490	440	PANTHER	PTHR11405:SF3	-	34	379	1.3e-245	T	-	-	-	-
Scaffold_114_2012_89503_90822_+	3fcd74a039ecd8b65530f7b6ef0b2490	440	Gene3D	G3DSA:3.40.50.20	-	104	246	5.3e-47	T	IPR016185	Pre-ATP-grasp domain	-	-
Scaffold_114_2012_89503_90822_+	3fcd74a039ecd8b65530f7b6ef0b2490	440	SUPERFAMILY	SSF52440	-	148	270	7.48e-40	T	IPR016185	Pre-ATP-grasp domain	-	-
Scaffold_114_2012_89503_90822_+	3fcd74a039ecd8b65530f7b6ef0b2490	440	Pfam	PF02786	Carbamoyl-phosphate synthase L chain, ATP binding domain	268	380	1.2e-35	T	IPR005479	Carbamoyl-phosphate synthetase large subunit-like, ATP-binding domain	GO:0005524	-
Scaffold_114_2012_89503_90822_+	3fcd74a039ecd8b65530f7b6ef0b2490	440	Gene3D	G3DSA:3.30.470.20	-	260	379	6e-31	T	IPR013816	ATP-grasp fold, subdomain 2	GO:0005524	-
Scaffold_114_2012_89503_90822_+	3fcd74a039ecd8b65530f7b6ef0b2490	440	PRINTS	PR00098	Carbamoyl-phosphate synthase protein CPSase domain signature	314	326	2.68e-28	T	IPR005483	Carbamoyl-phosphate synthase large subunit, CPSase domain	GO:0006807	KEGG: 00240+6.3.5.5|KEGG: 00250+6.3.5.5|MetaCyc: PWY-5154|MetaCyc: PWY-5686|UniPathway: UPA00068|UniPathway: UPA00070
Scaffold_114_2012_89503_90822_+	3fcd74a039ecd8b65530f7b6ef0b2490	440	PRINTS	PR00098	Carbamoyl-phosphate synthase protein CPSase domain signature	348	367	2.68e-28	T	IPR005483	Carbamoyl-phosphate synthase large subunit, CPSase domain	GO:0006807	KEGG: 00240+6.3.5.5|KEGG: 00250+6.3.5.5|MetaCyc: PWY-5154|MetaCyc: PWY-5686|UniPathway: UPA00068|UniPathway: UPA00070
Scaffold_114_2012_89503_90822_+	3fcd74a039ecd8b65530f7b6ef0b2490	440	PRINTS	PR00098	Carbamoyl-phosphate synthase protein CPSase domain signature	161	175	2.68e-28	T	IPR005483	Carbamoyl-phosphate synthase large subunit, CPSase domain	GO:0006807	KEGG: 00240+6.3.5.5|KEGG: 00250+6.3.5.5|MetaCyc: PWY-5154|MetaCyc: PWY-5686|UniPathway: UPA00068|UniPathway: UPA00070
Scaffold_114_2012_89503_90822_+	3fcd74a039ecd8b65530f7b6ef0b2490	440	PRINTS	PR00098	Carbamoyl-phosphate synthase protein CPSase domain signature	190	200	2.68e-28	T	IPR005483	Carbamoyl-phosphate synthase large subunit, CPSase domain	GO:0006807	KEGG: 00240+6.3.5.5|KEGG: 00250+6.3.5.5|MetaCyc: PWY-5154|MetaCyc: PWY-5686|UniPathway: UPA00068|UniPathway: UPA00070
Scaffold_114_2012_89503_90822_+	3fcd74a039ecd8b65530f7b6ef0b2490	440	SUPERFAMILY	SSF56059	-	268	379	2.3e-24	T	-	-	-	-
Scaffold_114_2012_89503_90822_+	3fcd74a039ecd8b65530f7b6ef0b2490	440	Gene3D	G3DSA:3.40.50.880	-	33	103	4.7e-24	T	-	-	-	-
Scaffold_114_2012_89503_90822_+	3fcd74a039ecd8b65530f7b6ef0b2490	440	SUPERFAMILY	SSF52317	-	27	119	3.44e-21	T	-	-	-	-
Scaffold_114_2012_89503_90822_+	3fcd74a039ecd8b65530f7b6ef0b2490	440	Pfam	PF00289	Carbamoyl-phosphate synthase L chain, N-terminal domain	149	263	2.9e-19	T	IPR005481	Carbamoyl-phosphate synthase, large subunit, N-terminal	GO:0003824|GO:0008152	-
Scaffold_114_2012_89503_90822_+	3fcd74a039ecd8b65530f7b6ef0b2490	440	Pfam	PF00117	Glutamine amidotransferase class-I	42	113	4.5e-15	T	IPR017926	Glutamine amidotransferase	-	Reactome: REACT_1698
Scaffold_114_2012_89503_90822_+	3fcd74a039ecd8b65530f7b6ef0b2490	440	ProSiteProfiles	PS51273	Glutamine amidotransferase type 1 domain profile.	1	121	9.981	T	IPR017926	Glutamine amidotransferase	-	Reactome: REACT_1698
Scaffold_114_2012_89503_90822_+	3fcd74a039ecd8b65530f7b6ef0b2490	440	ProSiteProfiles	PS50975	ATP-grasp fold profile.	273	367	12.229	T	IPR011761	ATP-grasp fold	GO:0005524|GO:0046872	-
Scaffold_114_2012_89503_90822_+	3fcd74a039ecd8b65530f7b6ef0b2490	440	ProSitePatterns	PS00866	Carbamoyl-phosphate synthase subdomain signature 1.	310	324	-	T	IPR005479	Carbamoyl-phosphate synthetase large subunit-like, ATP-binding domain	GO:0005524	-
Scaffold_12_2413_137178_137639_+	-	-	-	-	-	-	-	-	-	-	-	-	-
Scaffold_132_3693_8427_9362_-	-	-	-	-	-	-	-	-	-	-	-	-	-
Scaffold_14_2525_127811_128020_+	-	-	-	-	-	-	-	-	-	-	-	-	-
Scaffold_142_181_7808_8503_+	4e38fda17e24ed119bb2e644979e8033	232	PANTHER	PTHR10997:SF8	-	8	148	1.8e-30	T	-	-	-	-
Scaffold_142_181_7808_8503_+	4e38fda17e24ed119bb2e644979e8033	232	PANTHER	PTHR10997	-	8	148	1.8e-30	T	-	-	-	-
Scaffold_142_181_7808_8503_+	4e38fda17e24ed119bb2e644979e8033	232	Pfam	PF08506	Cse1	6	150	1.1e-27	T	IPR013713	Exportin/Importin, Cse1-like	GO:0006886	-
Scaffold_142_181_7808_8503_+	4e38fda17e24ed119bb2e644979e8033	232	Gene3D	G3DSA:1.25.10.10	-	4	158	3.9e-08	T	IPR011989	Armadillo-like helical	-	-
Scaffold_142_181_7808_8503_+	4e38fda17e24ed119bb2e644979e8033	232	SUPERFAMILY	SSF48371	-	3	150	1.04e-06	T	IPR016024	Armadillo-type fold	GO:0005488	-
Scaffold_15_7967_256991_257152_-	2b9d624d336527ef3cd1e5c6cf5484ee	54	PANTHER	PTHR32101	-	7	54	3.3e-12	T	-	-	-	-
Scaffold_15_7967_256991_257152_-	2b9d624d336527ef3cd1e5c6cf5484ee	54	PANTHER	PTHR32101:SF0	-	7	54	3.3e-12	T	-	-	-	-
Scaffold_15_7967_256991_257152_-	2b9d624d336527ef3cd1e5c6cf5484ee	54	Pfam	PF02733	Dak1 domain	2	54	6.6e-12	T	IPR004006	Dak kinase	GO:0004371|GO:0006071	-
Scaffold_15_7967_256991_257152_-	2b9d624d336527ef3cd1e5c6cf5484ee	54	Gene3D	G3DSA:3.40.50.10440	-	3	54	1.1e-08	T	-	-	-	-
Scaffold_15_7967_256991_257152_-	2b9d624d336527ef3cd1e5c6cf5484ee	54	SUPERFAMILY	SSF82549	-	3	54	4.45e-07	T	-	-	-	-
Scaffold_15_7967_256991_257152_-	2b9d624d336527ef3cd1e5c6cf5484ee	54	ProSiteProfiles	PS51481	DhaK domain profile.	1	54	16.481	T	IPR004006	Dak kinase	GO:0004371|GO:0006071	-
Scaffold_154_2465_40346_40690_-	579f9761dc16652155943264ffae77cc	115	SUPERFAMILY	SSF54909	-	11	102	9.65e-15	T	IPR011008	Dimeric alpha-beta barrel	-	-
Scaffold_165_636_23972_24259_+	-	-	-	-	-	-	-	-	-	-	-	-	-
Scaffold_180_2766_8514_9164_-	1fcf156acdf77f79a36a0dddf3fb1165	217	PANTHER	PTHR10909	-	96	216	9.8e-50	T	-	-	-	-
Scaffold_180_2766_8514_9164_-	1fcf156acdf77f79a36a0dddf3fb1165	217	PANTHER	PTHR10909:SF151	-	96	216	9.8e-50	T	-	-	-	-
Scaffold_180_2766_8514_9164_-	1fcf156acdf77f79a36a0dddf3fb1165	217	Gene3D	G3DSA:1.20.140.10	-	143	214	5.8e-21	T	-	-	-	-
Scaffold_180_2766_8514_9164_-	1fcf156acdf77f79a36a0dddf3fb1165	217	Pfam	PF00441	Acyl-CoA dehydrogenase, C-terminal domain	153	212	1.3e-12	T	IPR009075	Acyl-CoA dehydrogenase/oxidase C-terminal	GO:0016627|GO:0055114	-
Scaffold_180_2766_8514_9164_-	1fcf156acdf77f79a36a0dddf3fb1165	217	SUPERFAMILY	SSF56645	-	94	166	5.76e-12	T	IPR009100	Acyl-CoA dehydrogenase/oxidase, N-terminal and middle domain	GO:0008152|GO:0016627|GO:0055114	-
Scaffold_180_2766_8514_9164_-	1fcf156acdf77f79a36a0dddf3fb1165	217	SUPERFAMILY	SSF47203	-	153	215	1.06e-10	T	IPR009075	Acyl-CoA dehydrogenase/oxidase C-terminal	GO:0016627|GO:0055114	-
Scaffold_180_2766_8514_9164_-	1fcf156acdf77f79a36a0dddf3fb1165	217	Gene3D	G3DSA:2.40.110.10	-	96	142	5.6e-09	T	IPR006091	Acyl-CoA oxidase/dehydrogenase, central domain	GO:0003995|GO:0055114	-
Scaffold_183_1252_60715_61317_+	0a355c2a72e1ff97d10a46f56117a349	201	PANTHER	PTHR24063	-	56	201	5.9e-59	T	-	-	-	-
Scaffold_183_1252_60715_61317_+	0a355c2a72e1ff97d10a46f56117a349	201	PANTHER	PTHR24063:SF82	-	56	201	5.9e-59	T	-	-	-	-
Scaffold_183_1252_60715_61317_+	0a355c2a72e1ff97d10a46f56117a349	201	Pfam	PF00083	Sugar (and other) transporter	56	201	6.5e-34	T	IPR005828	General substrate transporter	GO:0016021|GO:0022857|GO:0055085	-
Scaffold_183_1252_60715_61317_+	0a355c2a72e1ff97d10a46f56117a349	201	SUPERFAMILY	SSF103473	-	49	176	2.22e-12	T	IPR016196	Major facilitator superfamily domain, general substrate transporter	-	-
Scaffold_183_1252_60715_61317_+	0a355c2a72e1ff97d10a46f56117a349	201	Gene3D	G3DSA:1.20.1250.20	-	47	128	1.2e-05	T	-	-	-	-
Scaffold_183_1252_60715_61317_+	0a355c2a72e1ff97d10a46f56117a349	201	ProSiteProfiles	PS50850	Major facilitator superfamily (MFS) profile.	1	201	9.017	T	IPR020846	Major facilitator superfamily domain	-	-
Scaffold_183_1252_60715_61317_+	0a355c2a72e1ff97d10a46f56117a349	201	Phobius	CYTOPLASMIC_DOMAIN	Region of a membrane-bound protein predicted to be outside the membrane, in the cytoplasm.	1	58	-	T	-	-	-	-
Scaffold_183_1252_60715_61317_+	0a355c2a72e1ff97d10a46f56117a349	201	Phobius	NON_CYTOPLASMIC_DOMAIN	Region of a membrane-bound protein predicted to be outside the membrane, in the extracellular region.	84	94	-	T	-	-	-	-
Scaffold_183_1252_60715_61317_+	0a355c2a72e1ff97d10a46f56117a349	201	Phobius	TRANSMEMBRANE	Region of a membrane-bound protein predicted to be embedded in the membrane.	59	83	-	T	-	-	-	-
Scaffold_183_1252_60715_61317_+	0a355c2a72e1ff97d10a46f56117a349	201	Phobius	CYTOPLASMIC_DOMAIN	Region of a membrane-bound protein predicted to be outside the membrane, in the cytoplasm.	117	201	-	T	-	-	-	-
Scaffold_183_1252_60715_61317_+	0a355c2a72e1ff97d10a46f56117a349	201	Phobius	TRANSMEMBRANE	Region of a membrane-bound protein predicted to be embedded in the membrane.	95	116	-	T	-	-	-	-
Scaffold_183_1252_60715_61317_+	0a355c2a72e1ff97d10a46f56117a349	201	TMHMM	TMhelix	Region of a membrane-bound protein predicted to be embedded in the membrane.	59	81	-	T	-	-	-	-
Scaffold_183_1252_60715_61317_+	0a355c2a72e1ff97d10a46f56117a349	201	TMHMM	TMhelix	Region of a membrane-bound protein predicted to be embedded in the membrane.	94	116	-	T	-	-	-	-
Scaffold_197_1383_46180_46476_-	34620ae67da6fe2d7349915328ee4246	99	Pfam	PF12902	Ferritin-like	10	63	1.5e-06	T	-	-	-	-
Scaffold_197_1396_45657_46004_-	-	-	-	-	-	-	-	-	-	-	-	-	-
Scaffold_204_375_17409_17657_+	-	-	-	-	-	-	-	-	-	-	-	-	-
Scaffold_205_243_14147_15250_+	67563cd793d2afe548a4a622ffcd716d	368	Gene3D	G3DSA:3.50.50.60	-	152	246	2.1e-05	T	-	-	-	-
Scaffold_205_243_14147_15250_+	67563cd793d2afe548a4a622ffcd716d	368	Gene3D	G3DSA:3.50.50.60	-	38	92	2.1e-05	T	-	-	-	-
Scaffold_205_251_15241_15714_+	-	-	-	-	-	-	-	-	-	-	-	-	-
Scaffold_212_758_31104_31442_+	a6a323ffcb950b7ce8b7781f0d92a4e2	113	Pfam	PF00463	Isocitrate lyase family	49	96	2.2e-18	T	IPR000918	Isocitrate lyase/phosphorylmutase	GO:0003824|GO:0008152	KEGG: 00630+4.1.3.1|MetaCyc: PWY-6969|UniPathway: UPA00703
Scaffold_212_758_31104_31442_+	a6a323ffcb950b7ce8b7781f0d92a4e2	113	PANTHER	PTHR21631	-	49	95	5.4e-17	T	-	-	-	-
Scaffold_212_758_31104_31442_+	a6a323ffcb950b7ce8b7781f0d92a4e2	113	PANTHER	PTHR21631:SF3	-	49	95	5.4e-17	T	IPR006254	Isocitrate lyase	GO:0004451|GO:0019752	KEGG: 00630+4.1.3.1|MetaCyc: PWY-6969|UniPathway: UPA00703
Scaffold_212_758_31104_31442_+	a6a323ffcb950b7ce8b7781f0d92a4e2	113	SUPERFAMILY	SSF51621	-	32	96	6.28e-13	T	IPR015813	Pyruvate/Phosphoenolpyruvate kinase-like domain	GO:0003824	-
Scaffold_212_758_31104_31442_+	a6a323ffcb950b7ce8b7781f0d92a4e2	113	Gene3D	G3DSA:3.20.20.60	-	54	96	1.3e-12	T	IPR015813	Pyruvate/Phosphoenolpyruvate kinase-like domain	GO:0003824	-
Scaffold_24_1227_58269_58592_+	163c9cb11cb031efcbe4f782478d4879	108	PANTHER	PTHR13137:SF6	-	26	78	5e-13	T	-	-	-	-
Scaffold_24_1227_58269_58592_+	163c9cb11cb031efcbe4f782478d4879	108	PANTHER	PTHR13137	-	26	78	5e-13	T	IPR008381	ACN9	GO:0005739	-
Scaffold_280_1040_12924_13205_-	-	-	-	-	-	-	-	-	-	-	-	-	-
Scaffold_29_7501_87520_87975_-	-	-	-	-	-	-	-	-	-	-	-	-	-
Scaffold_29_8108_56043_56234_-	4434ac0bd7afa97ad601f5f965cc4c81	64	Gene3D	G3DSA:3.40.30.10	-	4	54	4.3e-11	T	IPR012336	Thioredoxin-like fold	-	-
Scaffold_29_8108_56043_56234_-	4434ac0bd7afa97ad601f5f965cc4c81	64	SUPERFAMILY	SSF52833	-	3	54	9.06e-10	T	IPR012336	Thioredoxin-like fold	-	-
Scaffold_29_8108_56043_56234_-	4434ac0bd7afa97ad601f5f965cc4c81	64	Pfam	PF02798	Glutathione S-transferase, N-terminal domain	7	54	2.8e-05	T	IPR004045	Glutathione S-transferase, N-terminal	GO:0005515	-
Scaffold_29_8108_56043_56234_-	4434ac0bd7afa97ad601f5f965cc4c81	64	ProSiteProfiles	PS50404	Soluble glutathione S-transferase N-terminal domain profile.	1	64	12.356	T	IPR004045	Glutathione S-transferase, N-terminal	GO:0005515	-
Scaffold_29_8108_56043_56234_-	4434ac0bd7afa97ad601f5f965cc4c81	64	Phobius	NON_CYTOPLASMIC_DOMAIN	Region of a membrane-bound protein predicted to be outside the membrane, in the extracellular region.	1	44	-	T	-	-	-	-
Scaffold_29_8108_56043_56234_-	4434ac0bd7afa97ad601f5f965cc4c81	64	Phobius	TRANSMEMBRANE	Region of a membrane-bound protein predicted to be embedded in the membrane.	45	63	-	T	-	-	-	-
Scaffold_29_8108_56043_56234_-	4434ac0bd7afa97ad601f5f965cc4c81	64	Phobius	CYTOPLASMIC_DOMAIN	Region of a membrane-bound protein predicted to be outside the membrane, in the cytoplasm.	64	64	-	T	-	-	-	-
Scaffold_29_8108_56043_56234_-	4434ac0bd7afa97ad601f5f965cc4c81	64	TMHMM	TMhelix	Region of a membrane-bound protein predicted to be embedded in the membrane.	44	63	-	T	-	-	-	-
Scaffold_305_200_17390_18142_+	89e3d6a5534de094b13b220abf22dd14	251	Gene3D	G3DSA:3.40.50.1240	-	15	191	1.6e-28	T	-	-	-	-
Scaffold_305_200_17390_18142_+	89e3d6a5534de094b13b220abf22dd14	251	Gene3D	G3DSA:3.40.50.1240	-	15	191	1.6e-28	T	-	-	-	-
Scaffold_305_200_17390_18142_+	89e3d6a5534de094b13b220abf22dd14	251	Gene3D	G3DSA:3.40.50.1240	-	15	191	1.6e-28	T	-	-	-	-
Scaffold_305_200_17390_18142_+	89e3d6a5534de094b13b220abf22dd14	251	PANTHER	PTHR20963:SF8	-	15	189	2.6e-28	T	-	-	-	-
Scaffold_305_200_17390_18142_+	89e3d6a5534de094b13b220abf22dd14	251	PANTHER	PTHR20963	-	15	189	2.6e-28	T	-	-	-	-
Scaffold_305_200_17390_18142_+	89e3d6a5534de094b13b220abf22dd14	251	PANTHER	PTHR20963:SF8	-	15	189	2.6e-28	T	-	-	-	-
Scaffold_305_200_17390_18142_+	89e3d6a5534de094b13b220abf22dd14	251	PANTHER	PTHR20963	-	15	189	2.6e-28	T	-	-	-	-
Scaffold_305_200_17390_18142_+	89e3d6a5534de094b13b220abf22dd14	251	PANTHER	PTHR20963:SF8	-	15	189	2.6e-28	T	-	-	-	-
Scaffold_305_200_17390_18142_+	89e3d6a5534de094b13b220abf22dd14	251	PANTHER	PTHR20963	-	15	189	2.6e-28	T	-	-	-	-
Scaffold_305_200_17390_18142_+	89e3d6a5534de094b13b220abf22dd14	251	SUPERFAMILY	SSF53254	-	14	195	6.39e-23	T	-	-	-	-
Scaffold_305_200_17390_18142_+	89e3d6a5534de094b13b220abf22dd14	251	SUPERFAMILY	SSF53254	-	14	195	6.39e-23	T	-	-	-	-
Scaffold_305_200_17390_18142_+	89e3d6a5534de094b13b220abf22dd14	251	SUPERFAMILY	SSF53254	-	14	195	6.39e-23	T	-	-	-	-
Scaffold_305_200_17390_18142_+	89e3d6a5534de094b13b220abf22dd14	251	Pfam	PF00328	Histidine phosphatase superfamily (branch 2)	31	206	1.3e-11	T	IPR000560	Histidine phosphatase superfamily, clade-2	GO:0003993	-
Scaffold_305_200_17390_18142_+	89e3d6a5534de094b13b220abf22dd14	251	Pfam	PF00328	Histidine phosphatase superfamily (branch 2)	31	206	1.3e-11	T	IPR000560	Histidine phosphatase superfamily, clade-2	GO:0003993	-
Scaffold_305_200_17390_18142_+	89e3d6a5534de094b13b220abf22dd14	251	Pfam	PF00328	Histidine phosphatase superfamily (branch 2)	31	206	1.3e-11	T	IPR000560	Histidine phosphatase superfamily, clade-2	GO:0003993	-
Scaffold_31_4944_219297_219548_+	-	-	-	-	-	-	-	-	-	-	-	-	-
Scaffold_33_7880_99871_100482_-	be8c95b4b861369b7e1ee939ad8dcd27	204	Gene3D	G3DSA:2.60.40.790	-	137	203	3.2e-21	T	-	-	-	-
Scaffold_33_7880_99871_100482_-	be8c95b4b861369b7e1ee939ad8dcd27	204	Gene3D	G3DSA:2.60.40.790	-	31	101	3.2e-21	T	-	-	-	-
Scaffold_33_7880_99871_100482_-	be8c95b4b861369b7e1ee939ad8dcd27	204	SUPERFAMILY	SSF49764	-	151	203	1.43e-17	T	IPR008978	HSP20-like chaperone	-	-
Scaffold_33_7880_99871_100482_-	be8c95b4b861369b7e1ee939ad8dcd27	204	SUPERFAMILY	SSF49764	-	42	103	1.43e-17	T	IPR008978	HSP20-like chaperone	-	-
Scaffold_33_7880_99871_100482_-	be8c95b4b861369b7e1ee939ad8dcd27	204	PANTHER	PTHR11527:SF83	-	63	191	1.6e-12	T	-	-	-	-
Scaffold_33_7880_99871_100482_-	be8c95b4b861369b7e1ee939ad8dcd27	204	PANTHER	PTHR11527	-	63	191	1.6e-12	T	-	-	-	-
Scaffold_33_7880_99871_100482_-	be8c95b4b861369b7e1ee939ad8dcd27	204	ProSiteProfiles	PS01031	Heat shock hsp20 proteins family profile.	64	192	18.604	T	IPR002068	Alpha crystallin/Hsp20 domain	-	-
Scaffold_4_13065_628274_628774_+	fb202569ea214fec7f6305e08a78c41c	167	Coils	Coil	-	111	143	-	T	-	-	-	-
Scaffold_4_13065_628274_628774_+	fb202569ea214fec7f6305e08a78c41c	167	Phobius	NON_CYTOPLASMIC_DOMAIN	Region of a membrane-bound protein predicted to be outside the membrane, in the extracellular region.	1	34	-	T	-	-	-	-
Scaffold_4_13065_628274_628774_+	fb202569ea214fec7f6305e08a78c41c	167	Phobius	CYTOPLASMIC_DOMAIN	Region of a membrane-bound protein predicted to be outside the membrane, in the cytoplasm.	59	167	-	T	-	-	-	-
Scaffold_4_13065_628274_628774_+	fb202569ea214fec7f6305e08a78c41c	167	Phobius	TRANSMEMBRANE	Region of a membrane-bound protein predicted to be embedded in the membrane.	35	58	-	T	-	-	-	-
Scaffold_45_515_21087_21533_+	763156e5e831b1b9d902c9ca1ca2d203	149	PANTHER	PTHR23152	-	17	148	3.3e-22	T	IPR011603	2-oxoglutarate dehydrogenase, E1 component	GO:0004591|GO:0006099|GO:0030976|GO:0055114	KEGG: 00020+1.2.4.2|KEGG: 00310+1.2.4.2|KEGG: 00380+1.2.4.2|MetaCyc: PWY-5084
Scaffold_45_515_21087_21533_+	763156e5e831b1b9d902c9ca1ca2d203	149	SUPERFAMILY	SSF52518	-	68	146	2.35e-05	T	-	-	-	-
Scaffold_485_121_4142_4417_+	-	-	-	-	-	-	-	-	-	-	-	-	-
Scaffold_5_1684_71079_71417_+	c4f42937d90ce07bb104614b81388bf0	113	PANTHER	PTHR11903	-	33	103	3e-13	T	-	-	-	-
Scaffold_5_1684_71079_71417_+	c4f42937d90ce07bb104614b81388bf0	113	PANTHER	PTHR11903:SF5	-	33	103	3e-13	T	-	-	-	-
Scaffold_5_1684_71079_71417_+	c4f42937d90ce07bb104614b81388bf0	113	SUPERFAMILY	SSF48113	-	31	105	6.12e-13	T	IPR010255	Haem peroxidase	GO:0004601|GO:0006979|GO:0020037|GO:0055114	-
Scaffold_5_1684_71079_71417_+	c4f42937d90ce07bb104614b81388bf0	113	Pfam	PF03098	Animal haem peroxidase	28	103	5.9e-12	T	IPR002007	Haem peroxidase, animal	GO:0004601|GO:0006979|GO:0020037|GO:0055114	-
Scaffold_5_1684_71079_71417_+	c4f42937d90ce07bb104614b81388bf0	113	Gene3D	G3DSA:1.10.640.10	-	38	103	8.4e-11	T	IPR002007	Haem peroxidase, animal	GO:0004601|GO:0006979|GO:0020037|GO:0055114	-
Scaffold_5_1684_71079_71417_+	c4f42937d90ce07bb104614b81388bf0	113	ProSiteProfiles	PS50292	Animal heme peroxidase superfamily profile.	1	113	13.872	T	IPR002007	Haem peroxidase, animal	GO:0004601|GO:0006979|GO:0020037|GO:0055114	-
Scaffold_5_1702_71770_72321_+	7c17301c9a083145781af7c024457f7c	184	PANTHER	PTHR11903:SF5	-	20	107	1.6e-28	T	-	-	-	-
Scaffold_5_1702_71770_72321_+	7c17301c9a083145781af7c024457f7c	184	PANTHER	PTHR11903	-	20	107	1.6e-28	T	-	-	-	-
Scaffold_5_1702_71770_72321_+	7c17301c9a083145781af7c024457f7c	184	SUPERFAMILY	SSF48113	-	15	102	1.53e-16	T	IPR010255	Haem peroxidase	GO:0004601|GO:0006979|GO:0020037|GO:0055114	-
Scaffold_5_1702_71770_72321_+	7c17301c9a083145781af7c024457f7c	184	Pfam	PF03098	Animal haem peroxidase	16	113	5.4e-14	T	IPR002007	Haem peroxidase, animal	GO:0004601|GO:0006979|GO:0020037|GO:0055114	-
Scaffold_5_1702_71770_72321_+	7c17301c9a083145781af7c024457f7c	184	Gene3D	G3DSA:1.10.640.10	-	16	125	2.2e-13	T	IPR002007	Haem peroxidase, animal	GO:0004601|GO:0006979|GO:0020037|GO:0055114	-
Scaffold_53_8010_29314_29508_-	-	-	-	-	-	-	-	-	-	-	-	-	-
Scaffold_58_2876_132842_133237_+	-	-	-	-	-	-	-	-	-	-	-	-	-
Scaffold_67_5406_68637_68975_-	a4a5aa0dd7258d4db7de6054b32d1bc5	113	Gene3D	G3DSA:3.20.20.70	-	30	108	2.4e-16	T	IPR013785	Aldolase-type TIM barrel	GO:0003824	-
Scaffold_67_5406_68637_68975_-	a4a5aa0dd7258d4db7de6054b32d1bc5	113	PANTHER	PTHR12128:SF10	-	35	108	4.1e-13	T	-	-	-	-
Scaffold_67_5406_68637_68975_-	a4a5aa0dd7258d4db7de6054b32d1bc5	113	PANTHER	PTHR12128	-	35	108	4.1e-13	T	IPR002220	DapA-like	GO:0008152|GO:0016829	-
Scaffold_67_5406_68637_68975_-	a4a5aa0dd7258d4db7de6054b32d1bc5	113	SUPERFAMILY	SSF51569	-	29	110	5.02e-13	T	-	-	-	-
Scaffold_67_5406_68637_68975_-	a4a5aa0dd7258d4db7de6054b32d1bc5	113	Pfam	PF00701	Dihydrodipicolinate synthetase family	33	110	1.5e-06	T	IPR002220	DapA-like	GO:0008152|GO:0016829	-
Scaffold_8_27139_72994_73251_-	-	-	-	-	-	-	-	-	-	-	-	-	-
Scaffold_8_27144_72661_72981_-	-	-	-	-	-	-	-	-	-	-	-	-	-
Scaffold_81_261_10003_10203_+	-	-	-	-	-	-	-	-	-	-	-	-	-
Scaffold_91_1274_56343_56648_+	60205239053db499f1a101bb67849c9b	102	Phobius	SIGNAL_PEPTIDE_C_REGION	C-terminal region of a signal peptide.	14	18	-	T	-	-	-	-
Scaffold_91_1274_56343_56648_+	60205239053db499f1a101bb67849c9b	102	Phobius	SIGNAL_PEPTIDE_N_REGION	N-terminal region of a signal peptide.	1	2	-	T	-	-	-	-
Scaffold_91_1274_56343_56648_+	60205239053db499f1a101bb67849c9b	102	Phobius	NON_CYTOPLASMIC_DOMAIN	Region of a membrane-bound protein predicted to be outside the membrane, in the extracellular region.	19	102	-	T	-	-	-	-
Scaffold_91_1274_56343_56648_+	60205239053db499f1a101bb67849c9b	102	Phobius	SIGNAL_PEPTIDE_H_REGION	Hydrophobic region of a signal peptide.	3	13	-	T	-	-	-	-
Scaffold_91_1274_56343_56648_+	60205239053db499f1a101bb67849c9b	102	Phobius	SIGNAL_PEPTIDE	Signal peptide region	1	18	-	T	-	-	-	-
Scaffold_91_1274_56343_56648_+	60205239053db499f1a101bb67849c9b	102	SignalP_EUK	SignalP-noTM	-	1	18	-	T	-	-	-	-
Scaffold_96_3459_93980_94894_-	f10c72ca33ebbf7b5464bbc32dad4c14	305	PANTHER	PTHR10742:SF14	-	52	293	8.3e-28	T	-	-	-	-
Scaffold_96_3459_93980_94894_-	f10c72ca33ebbf7b5464bbc32dad4c14	305	PANTHER	PTHR10742	-	52	293	8.3e-28	T	-	-	-	-
Scaffold_96_3459_93980_94894_-	f10c72ca33ebbf7b5464bbc32dad4c14	305	Gene3D	G3DSA:3.90.660.10	-	75	160	1.1e-16	T	-	-	-	-
Scaffold_96_3459_93980_94894_-	f10c72ca33ebbf7b5464bbc32dad4c14	305	SUPERFAMILY	SSF51905	-	55	228	1.86e-12	T	-	-	-	-
Scaffold_96_3459_93980_94894_-	f10c72ca33ebbf7b5464bbc32dad4c14	305	Pfam	PF01593	Flavin containing amine oxidoreductase	57	111	7.6e-10	T	IPR002937	Amine oxidase	GO:0016491|GO:0055114	-
Scaffold_96_3459_93980_94894_-	f10c72ca33ebbf7b5464bbc32dad4c14	305	Gene3D	G3DSA:3.50.50.60	-	184	194	8.1e-06	T	-	-	-	-
Scaffold_96_3459_93980_94894_-	f10c72ca33ebbf7b5464bbc32dad4c14	305	Gene3D	G3DSA:3.50.50.60	-	55	74	8.1e-06	T	-	-	-	-
Scaffold_96_3475_93279_94079_-	41aafb2dd866b1c5065f70e0e15424ab	267	PANTHER	PTHR10742:SF14	-	72	251	8e-41	T	-	-	-	-
Scaffold_96_3475_93279_94079_-	41aafb2dd866b1c5065f70e0e15424ab	267	PANTHER	PTHR10742	-	72	251	8e-41	T	-	-	-	-
Scaffold_96_3475_93279_94079_-	41aafb2dd866b1c5065f70e0e15424ab	267	Gene3D	G3DSA:3.90.660.10	-	140	246	5.2e-25	T	-	-	-	-
Scaffold_96_3475_93279_94079_-	41aafb2dd866b1c5065f70e0e15424ab	267	SUPERFAMILY	SSF54373	-	130	251	1.96e-21	T	-	-	-	-
Scaffold_96_3475_93279_94079_-	41aafb2dd866b1c5065f70e0e15424ab	267	Pfam	PF01593	Flavin containing amine oxidoreductase	64	251	8.3e-15	T	IPR002937	Amine oxidase	GO:0016491|GO:0055114	-
Scaffold_96_3475_93279_94079_-	41aafb2dd866b1c5065f70e0e15424ab	267	SUPERFAMILY	SSF51905	-	37	149	9.33e-15	T	-	-	-	-
Scaffold_96_3475_93279_94079_-	41aafb2dd866b1c5065f70e0e15424ab	267	Gene3D	G3DSA:3.50.50.60	-	42	139	2.8e-11	T	-	-	-	-
